# Supplementary material for: Homology search confirms widespread presence of BBSome proteins in Hexapoda with implications for potential non-ciliary BBS protein functions in honey bees
Source: Sci Rep. 2025 Oct 2;15:34312. doi: 10.1038/s41598-025-19137-w (PMC12491567; doi:10.1038/s41598-025-19137-w)
Supplement: Supplementary file 3 — Supplementary Information 3. [file 41598_2025_19137_MOESM3_ESM.xlsx]

## Sheet: TableS1a
Supp. Table S1: Output files for homology-based BLAST searches, OrthoFinder-based analysise, and transcript abundances for honeybee tissues
Manuscript name: Analysis of human BBS protein homologues in insects supports alternative non-ciliary functions.
Author list: Alexander Ewerling, Ina Köhler, Isa Graebling, Anna Wierczeiko, Elisa Kotzurek, Susanne Foitzik, Susanne Gerber, Thomas J. Colgan, Helen May-Simera
Table S1a: Index of outputs from homology-based and transcriptomic-based analyses, including gene-level counts.
Sheet title	Sheet Content
Table_S1a	Index
Table_S1b	Putative homologues of human BBS proteins in insect species identified through OrthoFinder
Table_S1c	Putative homologues of human BBS proteins in insect species identified through BLAST
Table_S1d	Physical gene coordinates for Apis mellifera (honeybee) BBS homologues
Table_S1e	Raw gene-level counts (Lewis et al. 2018, Nat Comm.; DOI: 10.1038/s41559-017-0403-4)
Table_S1f	Raw gene-level counts (Slater et al. 2022, GBE; DOI: 10.1093/gbe/evac063)
Table_S1g	Raw gene-level counts (Jasper et al. 2015, MBE; DOI: 10.1093/molbev/msu292)
Table_S1h	GenBank assembly accession numbers for genomes and transcriptomes used for BLASTn analysis
Table_S1i	Functional domain analysis for BBS protein homologues
Table_S1j	Raw gene-level counts for honeybee gonads
Table_S1k	Differential expression analysis for honeybee gonads
Table_S1l	Raw gene-level counts for honeybee brains
Table_S1m	Differential expression analysis for honeybee brains

## Sheet: TableS1b_bbs_insect_homologues
Supp. Table S1: Output files for homology-based BLAST searches, OrthoFinder-based analysise, and transcript abundances for honeybee tissues
Manuscript name: Analysis of human BBS protein homologues in insects supports alternative non-ciliary functions.
Author list: Alexander Ewerling, Ina Köhler, Isa Graebling, Anna Wierczeiko, Elisa Kotzurek, Susanne Foitzik, Susanne Gerber, Thomas J. Colgan, Helen May-Simera
Table S1b: Putative insect homologues of described BBS proteins in humans identified through an OrthoFinder-based analysis. For each BBS protein, the gene name, the NCBI RefSeq protein ID for Homo sapiens, the orthogroup ID that homologues were assigned to, the corresponding NCBI RefSeq protein ID for insect homologues, as well as the species name, are provided
BBS gene name	NCBI RefSeq Protein ID (Homo sapiens)	Orthogroup	NCBI RefSeq Protein ID (other organism)	Species name
BBS1	NP_078925.3	OG0006037	XP_308406.4	Anopheles gambiae
BBS1	NP_078925.3	OG0006037	XP_016660355.2	Acyrthosiphon pisum
BBS1	NP_078925.3	OG0006037	XP_048266766.1	Bombus terrestris
BBS1	NP_078925.3	OG0006037	NP_648080.1	Drosophila melanogaster
BBS1	NP_078925.3	OG0006037	XP_006531851.1, NP_001028300.1	Mus musculus
BBS1	NP_078925.3	OG0006037	XP_030023510.1	Manduca sexta
BBS1	NP_078925.3	OG0006037	XP_008208801.1, XP_032457314.1	Nasonia vitripennis
BBS1	NP_078925.3	OG0006037	XP_026824793.1	Ooceraea biroi
BBS1	NP_078925.3	OG0006037	XP_002423536.1	Pediculus humanus
BBS1	NP_078925.3	OG0006037	XP_011172105.3	Solenopsis invicta
BBS1	NP_078925.3	OG0006037	XP_974799.1	Tribolium castaneum
BBS2	NP_001364385.1	OG0005622	XP_318670.4	Anopheles gambiae
BBS2	NP_001364385.1	OG0005622	XP_396279.3	Apis mellifera
BBS2	NP_001364385.1	OG0005622	XP_029342144.1	Acyrthosiphon pisum
BBS2	NP_001364385.1	OG0005622	XP_003397009.2	Bombus terrestris
BBS2	NP_001364385.1	OG0005622	XP_030099595.1, NP_080392.1	Mus musculus
BBS2	NP_001364385.1	OG0005622	XP_030030247.2	Manduca sexta
BBS2	NP_001364385.1	OG0005622	XP_001604585.1	Nasonia vitripennis
BBS2	NP_001364385.1	OG0005622	XP_011344798.1	Ooceraea biroi
BBS2	NP_001364385.1	OG0005622	XP_002422674.1	Pediculus humanus
BBS2	NP_001364385.1	OG0005622	XP_011161767.1	Solenopsis invicta
BBS2	NP_001364385.1	OG0005622	XP_967756.1	Tribolium castaneum
BBS2	NP_114091.4	OG0005622	XP_318670.4	Anopheles gambiae
BBS2	NP_114091.4	OG0005622	XP_396279.3	Apis mellifera
BBS2	NP_114091.4	OG0005622	XP_029342144.1	Acyrthosiphon pisum
BBS2	NP_114091.4	OG0005622	XP_003397009.2	Bombus terrestris
BBS2	NP_114091.4	OG0005622	XP_030099595.1, NP_080392.1	Mus musculus
BBS2	NP_114091.4	OG0005622	XP_030030247.2	Manduca sexta
BBS2	NP_114091.4	OG0005622	XP_001604585.1	Nasonia vitripennis
BBS2	NP_114091.4	OG0005622	XP_011344798.1	Ooceraea biroi
BBS2	NP_114091.4	OG0005622	XP_002422674.1	Pediculus humanus
BBS2	NP_114091.4	OG0005622	XP_011161767.1	Solenopsis invicta
BBS2	NP_114091.4	OG0005622	XP_967756.1	Tribolium castaneum
BBS2	XP_047290368.1	OG0005622	XP_318670.4	Anopheles gambiae
BBS2	XP_047290368.1	OG0005622	XP_396279.3	Apis mellifera
BBS2	XP_047290368.1	OG0005622	XP_029342144.1	Acyrthosiphon pisum
BBS2	XP_047290368.1	OG0005622	XP_003397009.2	Bombus terrestris
BBS2	XP_047290368.1	OG0005622	XP_030099595.1, NP_080392.1	Mus musculus
BBS2	XP_047290368.1	OG0005622	XP_030030247.2	Manduca sexta
BBS2	XP_047290368.1	OG0005622	XP_001604585.1	Nasonia vitripennis
BBS2	XP_047290368.1	OG0005622	XP_011344798.1	Ooceraea biroi
BBS2	XP_047290368.1	OG0005622	XP_002422674.1	Pediculus humanus
BBS2	XP_047290368.1	OG0005622	XP_011161767.1	Solenopsis invicta
BBS2	XP_047290368.1	OG0005622	XP_967756.1	Tribolium castaneum
BBS7	NP_060660.2	OG0005702	XP_320627.3	Anopheles gambiae
BBS7	NP_060660.2	OG0005702	XP_016769147.2	Apis mellifera
BBS7	NP_060660.2	OG0005702	XP_008182853.1	Acyrthosiphon pisum
BBS7	NP_060660.2	OG0005702	XP_048269286.1	Bombus terrestris
BBS7	NP_060660.2	OG0005702	XP_006535598.1, NP_082086.2	Mus musculus
BBS7	NP_060660.2	OG0005702	XP_030036680.2	Manduca sexta
BBS7	NP_060660.2	OG0005702	XP_001603197.1	Nasonia vitripennis
BBS7	NP_060660.2	OG0005702	XP_026825185.1	Ooceraea biroi
BBS7	NP_060660.2	OG0005702	XP_002424262.1	Pediculus humanus
BBS7	NP_060660.2	OG0005702	XP_025994810.2	Solenopsis invicta
BBS7	NP_060660.2	OG0005702	XP_008192487.2	Tribolium castaneum
BBS7	NP_789794.1	OG0005702	XP_320627.3	Anopheles gambiae
BBS7	NP_789794.1	OG0005702	XP_016769147.2	Apis mellifera
BBS7	NP_789794.1	OG0005702	XP_008182853.1	Acyrthosiphon pisum
BBS7	NP_789794.1	OG0005702	XP_048269286.1	Bombus terrestris
BBS7	NP_789794.1	OG0005702	XP_006535598.1, NP_082086.2	Mus musculus
BBS7	NP_789794.1	OG0005702	XP_030036680.2	Manduca sexta
BBS7	NP_789794.1	OG0005702	XP_001603197.1	Nasonia vitripennis
BBS7	NP_789794.1	OG0005702	XP_026825185.1	Ooceraea biroi
BBS7	NP_789794.1	OG0005702	XP_002424262.1	Pediculus humanus
BBS7	NP_789794.1	OG0005702	XP_025994810.2	Solenopsis invicta
BBS7	NP_789794.1	OG0005702	XP_008192487.2	Tribolium castaneum
BBS7	XP_011530381.1	OG0005702	XP_320627.3	Anopheles gambiae
BBS7	XP_011530381.1	OG0005702	XP_016769147.2	Apis mellifera
BBS7	XP_011530381.1	OG0005702	XP_008182853.1	Acyrthosiphon pisum
BBS7	XP_011530381.1	OG0005702	XP_048269286.1	Bombus terrestris
BBS7	XP_011530381.1	OG0005702	XP_006535598.1, NP_082086.2	Mus musculus
BBS7	XP_011530381.1	OG0005702	XP_030036680.2	Manduca sexta
BBS7	XP_011530381.1	OG0005702	XP_001603197.1	Nasonia vitripennis
BBS7	XP_011530381.1	OG0005702	XP_026825185.1	Ooceraea biroi
BBS7	XP_011530381.1	OG0005702	XP_002424262.1	Pediculus humanus
BBS7	XP_011530381.1	OG0005702	XP_025994810.2	Solenopsis invicta
BBS7	XP_011530381.1	OG0005702	XP_008192487.2	Tribolium castaneum
BBS9	NP_001334970.1	OG0007073	XP_316226.4	Anopheles gambiae
BBS9	NP_001334970.1	OG0007073	XP_026299493.1	Apis mellifera
BBS9	NP_001334970.1	OG0007073	XP_008188587.2	Acyrthosiphon pisum
BBS9	NP_001334970.1	OG0007073	XP_048265899.1	Bombus terrestris
BBS9	NP_001334970.1	OG0007073	NP_001137727.2	Drosophila melanogaster
BBS9	NP_001334970.1	OG0007073	NP_001347188.1	Mus musculus
BBS9	NP_001334970.1	OG0007073	XP_030024756.1	Manduca sexta
BBS9	NP_001334970.1	OG0007073	XP_031783660.1	Nasonia vitripennis
BBS9	NP_001334970.1	OG0007073	XP_026823747.1	Ooceraea biroi
BBS9	NP_001334970.1	OG0007073	XP_002427942.1	Pediculus humanus
BBS9	NP_001334970.1	OG0007073	XP_025995392.1	Solenopsis invicta
BBS9	NP_001334970.1	OG0007073	XP_008196466.2	Tribolium castaneum
BBS4	NP_149017.2	OG0005473	XP_314365.4	Anopheles gambiae
BBS4	NP_149017.2	OG0005473	XP_016767910.1	Apis mellifera
BBS4	NP_149017.2	OG0005473	XP_029343020.1	Acyrthosiphon pisum
BBS4	NP_149017.2	OG0005473	XP_012164189.1	Bombus terrestris
BBS4	NP_149017.2	OG0005473	NP_610636.1	Drosophila melanogaster
BBS4	NP_149017.2	OG0005473	NP_780534.1	Mus musculus
BBS4	NP_149017.2	OG0005473	XP_037294995.1	Manduca sexta
BBS4	NP_149017.2	OG0005473	XP_031784339.1	Nasonia vitripennis
BBS4	NP_149017.2	OG0005473	XP_026829774.1, XP_011337665.1	Ooceraea biroi
BBS4	NP_149017.2	OG0005473	XP_002426816.1	Pediculus humanus
BBS4	NP_149017.2	OG0005473	XP_039305694.1, XP_039305695.1	Solenopsis invicta
BBS4	NP_149017.2	OG0005473	XP_015836803.1	Tribolium castaneum
BBS8	NP_001275710.1	OG0007193	XP_319883.4	Anopheles gambiae
BBS8	NP_001275710.1	OG0007193	XP_397338.3	Apis mellifera
BBS8	NP_001275710.1	OG0007193	XP_029346923.1	Acyrthosiphon pisum
BBS8	NP_001275710.1	OG0007193	XP_048262653.1	Bombus terrestris
BBS8	NP_001275710.1	OG0007193	NP_608524.1	Drosophila melanogaster
BBS8	NP_001275710.1	OG0007193	NP_938053.1	Mus musculus
BBS8	NP_001275710.1	OG0007193	XP_030037828.1	Manduca sexta
BBS8	NP_001275710.1	OG0007193	XP_001608003.2	Nasonia vitripennis
BBS8	NP_001275710.1	OG0007193	XP_011331189.1	Ooceraea biroi
BBS8	NP_001275710.1	OG0007193	XP_002431516.1	Pediculus humanus
BBS8	NP_001275710.1	OG0007193	XP_011175685.1	Solenopsis invicta
BBS8	NP_001275710.1	OG0007193	XP_015839343.1	Tribolium castaneum
BBS5	NP_689597.1	OG0006571	XP_321845.5	Anopheles gambiae
BBS5	NP_689597.1	OG0006571	XP_623893.3	Apis mellifera
BBS5	NP_689597.1	OG0006571	XP_001950826.2	Acyrthosiphon pisum
BBS5	NP_689597.1	OG0006571	XP_012173939.1	Bombus terrestris
BBS5	NP_689597.1	OG0006571	NP_649499.1	Drosophila melanogaster
BBS5	NP_689597.1	OG0006571	NP_082560.1	Mus musculus
BBS5	NP_689597.1	OG0006571	XP_037302232.1	Manduca sexta
BBS5	NP_689597.1	OG0006571	XP_032453463.1, XP_016837513.1	Nasonia vitripennis
BBS5	NP_689597.1	OG0006571	XP_026829721.1	Ooceraea biroi
BBS5	NP_689597.1	OG0006571	XP_002432749.1	Pediculus humanus
BBS5	NP_689597.1	OG0006571	XP_039314617.1	Solenopsis invicta
BBS5	NP_689597.1	OG0006571	XP_966616.1	Tribolium castaneum
BBS6	NP_061336.1	OG0016716	NP_001135418.1	Mus musculus
BBS6	NP_740754.1	OG0016716	NP_001135418.1	Mus musculus
BBS10	NP_078961.3	OG0021249	NP_082190.1	Mus musculus
BBS12	NP_001171478.1	OG0013399	NP_001008502.2	Mus musculus
BBS12	NP_689831.2	OG0013399	NP_001008502.2	Mus musculus
BBS12	XP_011529982.1	OG0013399	NP_001008502.2	Mus musculus

## Sheet: TableS1c_bbs_insect_homologues
Supp. Table S1: Output files for homology-based BLAST searches, OrthoFinder-based analysise, and transcript abundances for honeybee tissues
Manuscript name: Analysis of human BBS protein homologues in insects supports alternative non-ciliary functions.
Author list: Alexander Ewerling, Ina Köhler, Isa Graebling, Anna Wierczeiko, Elisa Kotzurek, Susanne Foitzik, Susanne Gerber, Thomas J. Colgan, Helen May-Simera
Table S1c: Putative insect homologues of described BBS proteins in humans identified through a BLAST-based analysis. For each BBS protein, the gene name, the NCBI RefSeq protein ID for Homo sapiens, the corresponding NCBI RefSeq protein ID for insect homologues, as well as the species name, are provided.
BBS gene name	NCBI RefSeq Protein ID (Homo sapiens)	NCBI RefSeq Protein ID (other organism)	Species name
BBS1	NP_078925.3	XP_308406.4	Anopheles gambiae
BBS1	NP_078925.3	XP_026294730.1	Apis mellifera
BBS1	NP_078925.3	XP_016660355.2	Acyrthosiphon pisum
BBS1	NP_078925.3	XP_048266769.1	Bombus terrestris
BBS1	NP_078925.3	NP_648080.1	Drosophila melanogaster
BBS1	NP_078925.3	NP_001028300.1	Mus musculus
BBS1	NP_078925.3	XP_030023510.1	Manduca sexta
BBS1	NP_078925.3	XP_008208801.1	Nasonia vitripennis
BBS1	NP_078925.3	XP_026824793.1	Ooceraea biroi
BBS1	NP_078925.3	XP_002423536.1	Pediculus humanus
BBS1	NP_078925.3	XP_011172105.3	Solenopsis invicta
BBS1	NP_078925.3	XP_974799.1	Tribolium castaneum
BBS2	NP_001364385.1	XP_318670.4	Anopheles gambiae
BBS2	NP_001364385.1	XP_396279.3	Apis mellifera
BBS2	NP_001364385.1	XP_029342144.1	Acyrthosiphon pisum
BBS2	NP_001364385.1	XP_003397009.2	Bombus terrestris
BBS2	NP_001364385.1	NP_080392.1	Mus musculus
BBS2	NP_001364385.1	XP_030030247.2	Manduca sexta
BBS2	NP_001364385.1	XP_001604585.1	Nasonia vitripennis
BBS2	NP_001364385.1	XP_011344798.1	Ooceraea biroi
BBS2	NP_001364385.1	XP_002422674.1	Pediculus humanus
BBS2	NP_001364385.1	XP_011161767.1	Solenopsis invicta
BBS2	NP_001364385.1	XP_967756.1	Tribolium castaneum
BBS4	NP_149017.2	XP_314365.4	Anopheles gambiae
BBS4	NP_149017.2	XP_016767911.1	Apis mellifera
BBS4	NP_149017.2	XP_029343020.1	Acyrthosiphon pisum
BBS4	NP_149017.2	XP_012164189.1	Bombus terrestris
BBS4	NP_149017.2	NP_610636.1	Drosophila melanogaster
BBS4	NP_149017.2	NP_780534.1	Mus musculus
BBS4	NP_149017.2	XP_037294995.1	Manduca sexta
BBS4	NP_149017.2	XP_008208516.2	Nasonia vitripennis
BBS4	NP_149017.2	XP_011337665.1	Ooceraea biroi
BBS4	NP_149017.2	XP_002426816.1	Pediculus humanus
BBS4	NP_149017.2	XP_039305694.1	Solenopsis invicta
BBS4	NP_149017.2	XP_015836803.1	Tribolium castaneum
BBS5	NP_689597.1	XP_321845.5	Anopheles gambiae
BBS5	NP_689597.1	XP_623893.3	Apis mellifera
BBS5	NP_689597.1	XP_001950826.2	Acyrthosiphon pisum
BBS5	NP_689597.1	XP_003402342.1	Bombus terrestris
BBS5	NP_689597.1	NP_649499.1	Drosophila melanogaster
BBS5	NP_689597.1	NP_082560.1	Mus musculus
BBS5	NP_689597.1	XP_037302232.1	Manduca sexta
BBS5	NP_689597.1	XP_016837513.1	Nasonia vitripennis
BBS5	NP_689597.1	XP_026829721.1	Ooceraea biroi
BBS5	NP_689597.1	XP_002432749.1	Pediculus humanus
BBS5	NP_689597.1	XP_039314617.1	Solenopsis invicta
BBS5	NP_689597.1	XP_966616.1	Tribolium castaneum
BBS6	NP_061336.1	XP_312164.4	Anopheles gambiae
BBS6	NP_061336.1	XP_623672.1	Apis mellifera
BBS6	NP_061336.1	XP_001944638.1	Acyrthosiphon pisum
BBS6	NP_061336.1	XP_003400906.2	Bombus terrestris
BBS6	NP_061336.1	NP_001189236.1	Drosophila melanogaster
BBS6	NP_061336.1	NP_001135418.1	Mus musculus
BBS6	NP_061336.1	XP_030035453.2	Manduca sexta
BBS6	NP_061336.1	XP_001602512.1	Nasonia vitripennis
BBS6	NP_061336.1	XP_011341985.1	Ooceraea biroi
BBS6	NP_061336.1	XP_002427863.1	Pediculus humanus
BBS6	NP_061336.1	XP_011156248.1	Solenopsis invicta
BBS6	NP_061336.1	XP_973604.1	Tribolium castaneum
BBS7	NP_789794.1	XP_320627.3	Anopheles gambiae
BBS7	NP_789794.1	XP_016769147.2	Apis mellifera
BBS7	NP_789794.1	XP_008182853.1	Acyrthosiphon pisum
BBS7	NP_789794.1	XP_003403199.2	Bombus terrestris
BBS7	NP_789794.1	NP_082086.2	Mus musculus
BBS7	NP_060660.2	XP_030036680.2	Manduca sexta
BBS7	NP_789794.1	XP_001603197.1	Nasonia vitripennis
BBS7	NP_789794.1	XP_026825185.1	Ooceraea biroi
BBS7	NP_789794.1	XP_002424262.1	Pediculus humanus
BBS7	NP_789794.1	XP_025994810.2	Solenopsis invicta
BBS7	NP_789794.1	XP_008192487.2	Tribolium castaneum
BBS8	NP_653197.2	XP_319883.4	Anopheles gambiae
BBS8	NP_938051.1	XP_397338.3	Apis mellifera
BBS8	NP_653197.2	XP_029346923.1	Acyrthosiphon pisum
BBS8	NP_938051.1	XP_048262654.1	Bombus terrestris
BBS8	NP_653197.2	NP_608524.1	Drosophila melanogaster
BBS8	NP_001275710.1	NP_083829.1	Mus musculus
BBS8	NP_938052.1	XP_030037828.1	Manduca sexta
BBS8	NP_938051.1	XP_001608003.2	Nasonia vitripennis
BBS8	NP_938051.1	XP_011331189.1	Ooceraea biroi
BBS8	NP_938051.1	XP_002431516.1	Pediculus humanus
BBS8	NP_938051.1	XP_011175686.1	Solenopsis invicta
BBS8	NP_938051.1	XP_015839343.1	Tribolium castaneum
BBS9	NP_001028777.1	XP_316226.4	Anopheles gambiae
BBS9	NP_001028777.1	XP_026299493.1	Apis mellifera
BBS9	NP_001028777.1	XP_008188587.2	Acyrthosiphon pisum
BBS9	NP_001028777.1	XP_048265899.1	Bombus terrestris
BBS9	NP_001028777.1	NP_001137727.2	Drosophila melanogaster
BBS9	NP_001334970.1	NP_001347188.1	Mus musculus
BBS9	NP_001028777.1	XP_030024756.1	Manduca sexta
BBS9	NP_001028777.1	XP_031783660.1	Nasonia vitripennis
BBS9	NP_940820.1	XP_026823747.1	Ooceraea biroi
BBS9	NP_001028777.1	XP_002427942.1	Pediculus humanus
BBS9	NP_940820.1	XP_025995392.1	Solenopsis invicta
BBS9	NP_001028777.1	XP_008196466.2	Tribolium castaneum
BBS10	NP_078961.3	XP_307669.3	Anopheles gambiae
BBS10	NP_078961.3	XP_026297640.1	Apis mellifera
BBS10	NP_078961.3	XP_008180922.1	Acyrthosiphon pisum
BBS10	NP_078961.3	XP_012165098.1	Bombus terrestris
BBS10	NP_078961.3	NP_523707.1	Drosophila melanogaster
BBS10	NP_078961.3	NP_082190.1	Mus musculus
BBS10	NP_078961.3	XP_030020198.1	Manduca sexta
BBS10	NP_078961.3	NP_001136327.1	Nasonia vitripennis
BBS10	NP_078961.3	XP_011333936.1	Ooceraea biroi
BBS10	NP_078961.3	XP_002429123.1	Pediculus humanus
BBS10	NP_078961.3	XP_025987983.1	Solenopsis invicta
BBS10	NP_078961.3	XP_968355.1	Tribolium castaneum
BBS12	NP_001171478.1	XP_312160.4	Anopheles gambiae
BBS12	NP_001171478.1	NP_001008502.2	Mus musculus
BBS12	NP_001171478.1	XP_030035453.2	Manduca sexta
BBS18	NP_001182234.1	XP_003436138.1	Anopheles gambiae
BBS18	NP_001182234.1	NP_001172015.1	Apis mellifera
BBS18	NP_001182234.1	NP_001163568.1	Drosophila melanogaster
BBS18	NP_001182234.1	XP_011343238.1	Ooceraea biroi
BBS18	NP_001182234.1	XP_011155717.1	Solenopsis invicta
BBS18	NP_001182234.1	NP_001171930.1	Tribolium castaneum

## Sheet: TableS1d_amel_gene_coordinates
Supp. Table S1: Output files for homology-based BLAST searches, OrthoFinder-based analysise, and transcript abundances for honeybee tissues
Manuscript name: Analysis of human BBS protein homologues in insects supports alternative non-ciliary functions.
Author list: Alexander Ewerling, Ina Köhler, Isa Graebling, Anna Wierczeiko, Elisa Kotzurek, Susanne Foitzik, Susanne Gerber, Thomas J. Colgan, Helen May-Simera
Table S1d: Gene coordinates of putative BBS protein homologues in the latest reference genome assembly of the Western honeybee, Apis mellifera. For each homologue, the BBS protein name,the NCBI RefSeq Protein ID for human (Query), the corresponding Orthogroup ID, the NCBI RefSeq protein for honeybee (target), the species name, NCBI Gene Symbol, NCBI Gene description, linkage group (Chromosome), s…
Protein	NCBI Protein ID (Query sequence - human)	Orthogroup	NCBI Protein ID (Target sequence)	Species	NCBI Gene Symbol	NCBI Gene description	Linkage group	Start position (bp)	End position (bp)
BBS2	NP_001364385.1	OG0005622	XP_396279.3	Apis mellifera	LOC412827	Bardet-Biedl syndrome 2 protein homolog	LG8 (NC_037645.1)	4206539	4209688
BBS2	NP_114091.4	OG0005622	XP_396279.3	Apis mellifera	LOC412827	Bardet-Biedl syndrome 2 protein homolog	LG8 (NC_037645.1)	4206539	4209688
BBS2	XP_047290368.1	OG0005622	XP_396279.3	Apis mellifera	LOC412827	Bardet-Biedl syndrome 2 protein homolog	LG8 (NC_037645.1)	4206539	4209688
BBS7	NP_060660.2	OG0005702	XP_016769147.2	Apis mellifera	LOC411651	Bardet-Biedl syndrome 7 protein homolog	LG8 (NC_037645.1)	8867702	8871659
BBS7	NP_789794.1	OG0005702	XP_016769147.2	Apis mellifera	LOC411651	Bardet-Biedl syndrome 7 protein homolog	LG8 (NC_037645.1)	8867702	8871659
BBS7	XP_011530381.1	OG0005702	XP_016769147.2	Apis mellifera	LOC411651	Bardet-Biedl syndrome 7 protein homolog	LG8 (NC_037645.1)	8867702	8871659
BBS9	NP_001334970.1	OG0007073	XP_026299493.1	Apis mellifera	LOC726019	protein PTHB1-like	LG11 (NC_037648.1)	16138955	16149205
BBS4	NP_149017.2	OG0005473	XP_016767910.1	Apis mellifera	LOC551897	Bardet-Biedl syndrome 4 protein homolog	LG5 (NC_037642.1)	5311654	5322190
BBS8	NP_001275710.1	OG0007193	XP_397338.3	Apis mellifera	LOC413899	tetratricopeptide repeat protein 8	LG6 (NC_037643.1)	15653154	15656158
BBS5	NP_689597.1	OG0006571	XP_623893.3	Apis mellifera	LOC551495	Bardet-Biedl syndrome 5 protein homolog	LG10 (NC_037647.1)	11956790	11959435

## Sheet: TableS1e_lewis_gene_counts
Supp. Table S1: Output files for homology-based BLAST searches, OrthoFinder-based analysise, and transcript abundances for honeybee tissues
Manuscript name: Analysis of human BBS protein homologues in insects supports alternative non-ciliary functions.
Author list: Alexander Ewerling, Ina Köhler, Isa Graebling, Anna Wierczeiko, Elisa Kotzurek, Susanne Foitzik, Susanne Gerber, Thomas J. Colgan, Helen May-Simera
Table S1e: Gene-level counts for individual libraries created and sequenced for male and queen germline and somatic (thorax) tissues as generated by Lewis et al. (2018; BioProject accession code PRJNA386859). For each gene per sample, normalised (variance-stablised transformed) gene-level counts are provided.
Gene_ID	queen_germline	queen_thorax	male_germline	male_thorax
GeneID_100037419	4.15815	3.36152	2.80643	4.52383
GeneID_100049551	8.43894	7.23474	7.85651	7.5786
GeneID_100126690	4.72946	5.02024	5.81023	5.26956
GeneID_100174948	7.85097	7.9319	8.769	8.0811
GeneID_100187709rk1	6.34072	7.07441	6.44137	6.55028
GeneID_100188973	8.84852	8.67896	8.89402	8.47593
GeneID_100191002	9.73571	10.3792	9.25957	9.74164
GeneID_100192200	4.75374	3.89264	4.20545	2.80643
GeneID_100192201	3.56638	3.35814	2.80643	2.80643
GeneID_100192202	4.30987	4.12619	2.80643	5.12831
GeneID_100216325	9.53366	9.80202	12.945	10.2229
GeneID_100216489	2.80643	3.20335	2.80643	4.23008
GeneID_100302584	7.43007	8.45516	8.70087	8.04862
GeneID_100328599	9.92641	7.3282	7.12256	6.66225
GeneID_100359409	8.28656	10.3335	9.77034	11.5944
GeneID_100359410	7.76747	9.17158	8.49863	11.5555
GeneID_100576090	2.80643	3.36285	4.36496	4.52434
GeneID_100576341	3.30922	4.3964	3.52874	4.23891
GeneID_100576395	10.715	9.90219	11.436	10.3323
GeneID_100576480	3.09743	4.17363	2.80643	5.13576
GeneID_100576681	3.87416	2.80643	4.54231	2.80643
GeneID_100576714	3.69527	3.36355	5.02078	2.80643
GeneID_100576749	5.64925	3.54015	4.62659	2.80643
GeneID_100577031	4.0963	3.82467	5.49056	2.80643
GeneID_100577181	3.18278	4.15501	3.56996	2.80643
GeneID_100577189	4.41991	4.85485	4.20997	6.59002
GeneID_100577309	4.00524	4.5374	4.50298	4.4019
GeneID_100577371	3.90717	2.80643	6.1738	2.80643
GeneID_100577446	4.09628	3.58279	3.52688	2.80643
GeneID_100577482	4.19552	2.80643	4.37173	2.80643
GeneID_100577714	4.00581	3.58259	4.20722	2.80643
GeneID_100577786	3.89699	4.38032	4.78794	3.90411
GeneID_100577813	3.09654	3.48005	2.80643	2.80643
GeneID_100577867	4.44252	4.12414	4.72599	3.84049
GeneID_100577902	4.58132	4.54503	4.21003	4.24203
GeneID_100577921	5.1449	2.80643	4.49406	2.80643
GeneID_100577979	4.30472	3.89152	4.03084	2.80643
GeneID_100578013	4.55916	4.06818	5.30409	2.80643
GeneID_100578047	4.0396	4.1241	4.36196	3.84055
GeneID_100578083	4.42806	3.36515	4.63183	4.51697
GeneID_100578127	9.98115	9.14605	7.41419	8.27565
GeneID_100578142	4.0088	3.19908	3.52873	3.83994
GeneID_100578189	5.61269	4.92344	4.91834	5.56441
GeneID_100578210	4.37247	4.34975	2.80643	2.80643
GeneID_100578230	4.04014	4.22297	3.52874	4.76336
GeneID_100578244	3.0967	2.80643	2.80643	2.80643
GeneID_100578252	9.55697	7.65434	8.06603	7.787
GeneID_100578402	5.39068	3.6733	3.52867	3.8415
GeneID_100578506	11.2771	10.4945	10.8076	10.7617
GeneID_100578520	3.38443	3.58281	4.03024	2.80643
GeneID_100642168	3.97379	3.48063	3.52709	2.80643
GeneID_100642169	4.21579	3.33918	3.78149	2.80643
GeneID_100642170	4.0963	3.35869	5.80368	2.80643
GeneID_100642171	4.18038	2.80643	5.08568	2.80643
GeneID_100642172	3.66715	2.80643	4.35943	2.80643
GeneID_406065	3.9516	7.80155	12.3855	7.93328
GeneID_406066	5.60377	13.2855	6.2131	8.01636
GeneID_406067	6.67417	9.54038	9.24441	7.38728
GeneID_406068	5.89718	10.9864	9.5254	12.3965
GeneID_406070	5.09551	6.63686	5.82437	6.51957
GeneID_406071	3.82001	5.79039	5.32449	6.87342
GeneID_406072	10.5209	9.43676	9.32235	10.3655
GeneID_406074	8.43836	7.79316	9.73112	8.87438
GeneID_406075	11.9586	13.9555	13.1645	16.6564
GeneID_406076	11.6586	11.1986	13.6379	11.6951
GeneID_406077	8.51941	9.34841	8.36266	9.8998
GeneID_406078	9.60229	16.2641	12.2597	14.5241
GeneID_406079	4.33847	5.92072	6.02572	5.16548
GeneID_406080	7.01107	4.26649	5.50821	4.62193
GeneID_406082	6.90214	6.7848	7.7016	6.17825
GeneID_406083	4.04558	3.56991	6.09446	2.80643
GeneID_406084	9.68039	10.3697	10.8058	11.1537
GeneID_406086	10.4831	11.4343	10.3838	11.0121
GeneID_406088	10.5334	20.7496	7.2597	8.47224
GeneID_406090	5.23049	5.73269	3.52869	3.84094
GeneID_406091	5.75788	7.733	5.0874	5.28589
GeneID_406092	9.61335	10.8521	13.3695	10.7428
GeneID_406094	5.60946	13.4226	16.1938	14.5273
GeneID_406095	3.30732	4.01193	2.80643	2.80643
GeneID_406098	9.1771	9.11959	8.6871	8.77941
GeneID_406099	9.40823	11.0928	9.12454	9.47998
GeneID_406100	3.31087	4.80925	3.81809	5.11565
GeneID_406101	3.71842	7.41545	7.04327	6.2372
GeneID_406102	3.45729	4.81532	4.21083	3.82498
GeneID_406103	3.22009	3.83505	3.81828	4.22019
GeneID_406104	11.7385	9.65311	5.94263	9.7437
GeneID_406106	7.94402	8.8165	8.12412	9.67532
GeneID_406107	8.41004	9.98616	12.3011	9.12911
GeneID_406108	9.46279	12.6869	12.6994	12.2646
GeneID_406109	3.58291	5.79738	4.37532	4.82633
GeneID_406110	3.97605	4.8478	8.58405	10.149
GeneID_406111	7.83218	6.61638	6.48517	6.21361
GeneID_406112	7.98959	11.3905	12.1459	12.6006
GeneID_406113	4.39913	6.47892	8.65822	7.24687
GeneID_406116	5.34478	5.74446	3.62438	2.80643
GeneID_406117	8.51025	7.78163	5.23853	7.10922
GeneID_406119	7.84761	11.5489	8.43104	12.3817
GeneID_406120	11.0018	13.0011	11.3193	12.2035
GeneID_406121	5.60443	5.39034	3.52864	4.53454
GeneID_406122	13.7915	12.3715	14.7591	12.5223
GeneID_406123	9.10491	7.69916	9.47552	8.17874
GeneID_406126	11.4034	12.6475	11.3944	11.4194
GeneID_406127	5.83621	6.6508	6.40983	6.04007
GeneID_406128	5.07295	4.88255	2.80643	4.243
GeneID_406130	4.20392	6.29157	6.94328	6.31358
GeneID_406131	7.62562	13.5233	10.1318	12.366
GeneID_406133	5.59466	5.84718	3.81984	4.53692
GeneID_406134	3.4512	2.80643	2.80643	2.80643
GeneID_406135	3.21624	2.80643	2.80643	2.80643
GeneID_406140	5.04302	13.4176	6.24902	11.7543
GeneID_406141	3.09878	4.68889	2.80643	4.74911
GeneID_406143	4.13299	9.32685	2.80643	6.90981
GeneID_406148	9.40538	6.25736	9.41769	5.24844
GeneID_406149	6.74423	5.96954	3.52868	3.84144
GeneID_406150	4.03576	5.42052	7.3922	6.21241
GeneID_406151	6.81926	9.11875	6.4552	8.98857
GeneID_406153	5.12179	6.84919	6.02743	6.56027
GeneID_406154	11.1421	10.4788	12.1464	10.3347
GeneID_406155	5.75044	10.3833	6.49839	9.15255
GeneID_408270	9.18624	12.0389	11.6485	15.2761
GeneID_408273	6.22975	6.09769	4.72595	7.87818
GeneID_408325	8.35405	8.88003	8.6906	8.64006
GeneID_408363	7.83367	8.82899	9.49857	6.9385
GeneID_408379	5.11351	12.8063	7.32659	14.8914
GeneID_408380	5.1756	13.5202	7.0424	14.895
GeneID_408383	3.62416	10.3197	4.1754	11.4931
GeneID_408385	7.49504	12.9346	10.1537	12.7724
GeneID_408399	11.0354	10.7374	11.741	10.8826
GeneID_408423	10.2893	9.59312	11.5637	10.5216
GeneID_408450	7.75843	10.8303	8.87888	11.6243
GeneID_408485	7.27264	9.68263	9.03625	9.87671
GeneID_408489	9.88873	8.85213	10.4059	9.13281
GeneID_408521	9.95143	12.8184	12.495	13.2122
GeneID_408529	13.3831	9.78281	10.3874	9.42002
GeneID_408540	8.91175	9.39642	8.49671	9.8852
GeneID_408605	12.8514	13.8415	12.4996	14.4203
GeneID_408606	10.3704	9.08412	8.9206	9.60218
GeneID_408611	9.64121	8.20575	8.28903	8.39517
GeneID_408613	7.68877	9.55266	5.38233	9.56091
GeneID_408654	9.83891	10.9095	9.74052	12.9365
GeneID_408658	6.56576	7.60351	10.1376	8.01116
GeneID_408689	8.82733	9.33684	7.44545	9.64837
GeneID_408726	9.46213	6.38043	4.61644	7.70296
GeneID_408758	11.4936	9.92009	10.0507	9.70277
GeneID_408764	10.6605	9.27581	5.68662	7.82255
GeneID_408786	7.37181	8.90507	8.20597	8.81364
GeneID_408855	11.4766	9.44871	9.69268	9.77038
GeneID_408879	4.20697	4.22001	5.23849	5.13934
GeneID_408880	4.15428	4.88039	3.52879	4.53572
GeneID_408928	13.6387	13.0314	14.2336	14.7347
GeneID_408930	4.44874	9.73158	13.1006	10.9804
GeneID_408956	11.2615	9.04249	9.41149	9.4093
GeneID_408984	8.90344	8.47381	7.83731	8.68326
GeneID_408995	3.91774	4.1734	3.65265	5.78111
GeneID_409003	8.65745	6.21941	7.82975	6.53411
GeneID_409012	4.76351	9.50781	9.55577	9.28317
GeneID_409018	8.69963	10.3238	10.6037	9.79906
GeneID_409040	3.67943	5.60882	4.1432	4.68556
GeneID_409042	3.4793	5.85397	3.55863	4.65923
GeneID_409097	7.1433	8.35018	8.70335	8.32872
GeneID_409148	12.0449	13.3308	12.7527	15.6066
GeneID_409224	7.07976	9.1982	7.92583	8.71231
GeneID_409227	9.95075	10.4262	11.5953	11.2099
GeneID_409345	7.95552	7.17797	2.80643	5.54826
GeneID_409354	6.82093	3.8925	5.16573	4.96771
GeneID_409356	8.99916	8.67266	8.36222	8.17179
GeneID_409372	3.61864	3.48095	6.01904	2.80643
GeneID_409376	3.09748	7.66399	4.03323	8.27796
GeneID_409398	10.2835	10.7706	10.6415	11.0924
GeneID_409418	15.6788	15.3406	16.8078	15.5388
GeneID_409469	11.4257	8.76469	8.21531	5.11728
GeneID_409490	5.15386	10.9106	8.8668	8.11648
GeneID_409555	6.71352	9.66968	8.65233	7.94565
GeneID_409587	11.9733	12.4512	12.4367	12.5525
GeneID_409677	5.2873	9.19459	11.2899	9.37669
GeneID_409716	3.9939	2.80643	2.80643	11.9796
GeneID_409779	10.0685	9.48966	8.65793	8.58695
GeneID_409798	5.4647	5.48215	9.30031	6.80333
GeneID_409817	5.07984	6.28837	4.42966	6.6491
GeneID_409873	5.16783	8.50638	7.38472	2.80643
GeneID_409889	8.34632	11.1583	7.7906	11.0384
GeneID_409940	10.5231	8.43046	8.43419	7.50383
GeneID_409943	9.5579	9.40694	12.7716	9.75112
GeneID_409948	8.74535	7.14096	6.66182	7.09571
GeneID_410032	10.9493	10.9911	11.2049	11.9979
GeneID_410052	6.02574	9.17253	9.85685	9.09213
GeneID_410065	4.99661	9.78698	6.60955	9.83046
GeneID_410066	10.4398	12.1356	14.8592	12.8894
GeneID_410068	6.65689	7.20866	7.11473	7.73857
GeneID_410082	7.71119	10.2031	9.10124	12.5628
GeneID_410197	6.79592	8.55266	10.4501	11.5142
GeneID_410209	9.38303	6.66312	3.81765	4.53517
GeneID_410279	12.5174	11.5845	12.0884	11.4724
GeneID_410309	9.24683	11.6299	11.0997	11.5943
GeneID_410435	7.91264	5.01785	8.19857	4.95408
GeneID_410478	2.80643	4.17511	2.80643	4.24402
GeneID_410681	10.5326	6.65251	7.14777	7.57812
GeneID_410692	13.2054	8.51853	8.81679	7.75521
GeneID_410767edd9	11.5438	8.7365	10.3398	8.93615
GeneID_410798	7.72616	9.34305	9.64127	8.91996
GeneID_410815	6.15545	13.5477	13.0787	13.5634
GeneID_410818	4.46025	6.28787	4.72557	5.77576
GeneID_410839	8.34918	7.31277	7.44943	6.89962
GeneID_410902	6.78557	6.984	6.10336	8.30784
GeneID_410928	5.5341	4.4338	2.80643	3.84212
GeneID_411045	7.32346	3.95518	12.6609	5.45686
GeneID_411057	12.586	9.22926	8.62939	9.25461
GeneID_411112	11.2101	9.53563	10.4405	9.57106
GeneID_411132	5.75169	11.4828	12.6409	10.4135
GeneID_411166	9.05144	9.07712	5.73358	8.24552
GeneID_411184	6.44383	14.3973	13.4788	14.2133
GeneID_411257	9.01727	6.56386	3.81767	4.96553
GeneID_411303	4.06985	4.98786	6.10393	4.24038
GeneID_411321	8.45391	7.07938	7.49869	6.42098
GeneID_411323	5.5404	6.33744	7.4886	6.30417
GeneID_411453	11.3512	11.1225	12.2542	11.4043
GeneID_411626	9.39466	10.6595	10.3281	11.0125
GeneID_411635	7.76405	5.57336	6.83859	4.82778
GeneID_411659	6.65556	12.9477	13.2011	12.6184
GeneID_411770	6.16904	7.18639	8.59354	6.40104
GeneID_411830	6.8413	8.19676	6.73283	8.09312
GeneID_411859	9.39676	9.20736	9.60916	9.17133
GeneID_411899	8.65599	14.6332	8.99871	12.531
GeneID_412202	5.12577	9.51635	10.1161	8.46734
GeneID_412285	4.71207	8.40698	8.34486	5.92169
GeneID_412304	6.74396	8.49264	7.17457	8.34156
GeneID_412427	14.5987	10.5145	10.972	10.9957
GeneID_412484	4.18518	10.6996	8.85076	10.5225
GeneID_412509	9.78724	8.51767	8.4376	8.98243
GeneID_412632	4.44357	9.15723	5.30796	9.20331
GeneID_412740	3.11987	4.28329	3.58324	4.65076
GeneID_412747	11.1642	9.70697	9.64757	9.79293
GeneID_413045	4.74407	4.49497	5.00897	4.20482
GeneID_413115	3.09778	3.19937	2.80643	7.91808
GeneID_413211	6.3754	7.90827	4.95984	7.3107
GeneID_413254	5.04926	5.9021	5.22812	5.6514
GeneID_413397	3.31195	3.68032	3.52906	3.82644
GeneID_413565	3.38504	4.12566	5.94789	4.67619
GeneID_413609	8.85626	9.07035	9.73287	9.13804
GeneID_413803	7.67396	7.85108	9.33416	7.44541
GeneID_413894	5.69146	5.68198	4.56482	7.61192
GeneID_413961	4.55914	4.26435	4.35943	2.80643
GeneID_443552	10.4897	10.1406	10.0223	10.783
GeneID_449496	3.6696	7.84434	6.21377	10.1995
GeneID_494501	3.56836	5.07416	2.80643	6.78268
GeneID_494503	7.42549	10.4395	9.76208	10.592
GeneID_494506	7.45845	8.54792	8.39898	8.87804
GeneID_494511	4.11896	6.09984	4.37596	6.74844
GeneID_494522	7.11229	5.70546	6.31515	5.76166
GeneID_494523	8.54932	11.2663	10.9905	11.1444
GeneID_503861OS	5.6858	7.48046	7.77851	7.8664
GeneID_503862	2.80643	3.19747	2.80643	2.80643
GeneID_544670	14.8855	13.9005	14.2328	13.0457
GeneID_550932	12.4442	12.9676	14.3194	12.9899
GeneID_550961	7.9524	8.36096	8.97863	8.57361
GeneID_551010	6.42169	6.41499	4.51893	6.14083
GeneID_551077	8.18084	11.8387	10.0835	11.0804
GeneID_551233	11.8686	9.53695	8.65334	10.3477
GeneID_551341	8.45573	7.81107	8.43058	7.73435
GeneID_551357	6.37027	7.84323	6.35878	7.80569
GeneID_551367	3.51348	3.19885	2.80643	13.2674
GeneID_551388	5.24127	8.27117	7.41986	7.75981
GeneID_551594	7.26669	6.48551	9.22325	6.00774
GeneID_551643	12.2487	15.1386	14.6691	15.4842
GeneID_551648	6.07934	6.0953	5.58116	7.68788
GeneID_551691	11.2197	12.2623	11.7594	12.7665
GeneID_551719	2.80643	10.0928	4.03627	9.2599
GeneID_551828	12.6784	10.63	11.8748	11.2707
GeneID_551853	10.8901	10.485	10.7643	9.26613
GeneID_551935	3.51663	10.9949	2.80643	9.63942
GeneID_551971	12.0445	11.1371	10.868	10.887
GeneID_551975	9.03319	12.4655	12.8368	11.6913
GeneID_552033	9.27708	10.0544	9.09697	8.7249
GeneID_552122	8.48692	8.91706	10.2668	9.17866
GeneID_552127	9.55284	8.20995	8.69601	7.89246
GeneID_552255	8.40782	6.9709	8.0037	7.0695
GeneID_552281	3.71484	3.48347	2.80643	3.83752
GeneID_552304	9.18692	7.77414	11.9246	8.38432
GeneID_552350	5.17188	4.77041	9.15645	5.28715
GeneID_552351	9.27286	8.51354	7.92465	8.57242
GeneID_552378	11.653	11.1806	12.0671	11.1342
GeneID_552391	9.18148	14.0966	8.02812	11.2023
GeneID_552393	7.11465	8.04737	8.63361	6.62526
GeneID_552415	7.96525	6.95288	6.82791	6.88838
GeneID_552475	7.36489	9.44588	9.05193	8.77057
GeneID_552478	5.35161	12.2342	8.7092	13.5344
GeneID_552518	8.31233	6.89264	6.26973	5.73156
GeneID_552627	3.56884	2.80643	3.5266	2.80643
GeneID_552646	8.27365	8.05938	7.9423	8.53689
GeneID_552785	7.94507	12.0268	8.16455	12.6322
GeneID_552826	11.2747	9.26871	9.48424	9.41056
GeneID_595137	8.15043	10.3759	9.84007	10.6119
GeneID_677664	2.80643	3.4903	7.09078	8.30891
GeneID_677665	2.80643	8.02017	2.80643	4.22537
GeneID_677668	8.1171	3.90645	4.21108	3.81901
GeneID_677671	5.00876	13.4226	4.57253	9.77558
GeneID_677673	5.46528	14.1102	7.48075	9.47341
GeneID_677674	4.35671	5.93038	4.19391	2.80643
GeneID_677675	9.14091	3.74234	15.8548	3.74275
GeneID_677676	7.14617	6.26116	6.8329	6.27014
GeneID_677677	3.67142	10.9707	5.49678	12.9089
GeneID_677678	3.87196	4.5429	5.82918	5.39525
GeneID_678510	5.63143	7.35274	7.06036	7.07082
GeneID_678511	6.33657	6.56581	7.19117	6.52787
GeneID_685996	10.3183	10.8137	10.2157	10.4175
GeneID_692346	6.71034	6.47949	6.31464	5.55279
GeneID_724047	9.12366	11.8006	11.9883	11.9886
GeneID_724078	7.593	4.56957	3.53906	2.80643
GeneID_724079	6.12208	8.41552	6.02538	7.52469
GeneID_724137	5.05892	5.54677	4.47851	5.08218
GeneID_724143	3.6197	4.64226	5.05239	5.03765
GeneID_724153	5.18751	5.77409	11.1208	4.25247
GeneID_724191	9.94694	11.5298	9.88456	10.4116
GeneID_724217rx-1	8.67608	6.16781	3.52855	6.59655
GeneID_724456	3.33611	5.28356	4.23439	5.8058
GeneID_724534	8.73143	10.1572	10.4548	9.78869
GeneID_724556	3.97693	6.84923	6.14147	6.88708
GeneID_724649	3.09798	3.36094	2.80643	3.8374
GeneID_724675	9.55206	8.68895	9.65945	9.13858
GeneID_724694	3.31335	10.3092	4.21101	12.314
GeneID_724771	3.94461	5.67819	5.00759	5.53861
GeneID_724777	6.9275	13.5236	4.3622	9.53649
GeneID_724805	10.1873	5.77094	6.6865	6.12918
GeneID_724845	11.9494	4.14646	3.65215	2.80643
GeneID_724880	2.80643	4.16943	2.80643	2.80643
GeneID_724966	6.22972	7.63503	6.38072	7.45464
GeneID_724970	8.88537	9.82891	11.2344	10.3385
GeneID_724978ipped-B	11.8188	9.93331	10.3645	10.6227
GeneID_725103	8.74686	7.38177	5.16729	5.86035
GeneID_725124	9.90443	9.16367	8.38522	8.95503
GeneID_725126	8.9599	12.9019	13.4806	13.1337
GeneID_725168	9.97806	12.0941	10.4511	10.7686
GeneID_725195	10.2699	8.53505	9.54784	8.41735
GeneID_725231	8.36752	9.06678	9.98379	9.16405
GeneID_725256	4.83918	3.83952	6.10576	3.81679
GeneID_725259	14.5713	13.1687	13.8377	14.1138
GeneID_725297	3.44002	3.9074	3.6361	4.24329
GeneID_725300	6.0331	4.55045	7.37448	5.12331
GeneID_725382	4.65257	6.69996	7.10272	8.57476
GeneID_725384	4.5241	3.75367	2.80643	3.84106
GeneID_725509	2.80643	3.48395	2.80643	6.52865
GeneID_725534	7.61793	7.88507	7.74341	8.36018
GeneID_725752	3.21651	3.35873	3.52677	2.80643
GeneID_725827	9.16446	9.75644	9.34756	9.55085
GeneID_725932	7.05785	6.37398	5.62427	8.57328
GeneID_725996	12.2607	9.21136	11.0151	8.69734
GeneID_726003	10.4801	9.24922	10.6434	9.20311
GeneID_726035	9.66017	12.7824	10.8893	13.6763
GeneID_726057	5.71768	7.30852	5.30594	7.30224
GeneID_726079	4.1555	4.22253	5.00737	4.23995
GeneID_726087	10.5787	10.2352	9.38198	8.8897
GeneID_726117	9.67762	11.3415	10.1637	12.1301
GeneID_726127	8.34918	7.31277	7.44943	6.89962
GeneID_726146dufb2	6.92339	9.06283	8.2151	10.2433
GeneID_726182	5.63568	6.65926	2.80643	5.29569
GeneID_726214	9.03891	7.07452	6.62868	6.53902
GeneID_726261	6.46681	7.66845	6.96085	8.03652
GeneID_726445	9.79949	10.3341	11.6069	11.4528
GeneID_726526	4.14045	3.56013	5.29171	4.19096
GeneID_726567	8.99931	8.66702	8.91501	8.91938
GeneID_726632	4.76272	5.41971	6.24881	3.83276
GeneID_726644	6.62038	6.10146	5.85709	5.61534
GeneID_726676	14.439	4.9074	3.52658	2.80643
GeneID_726691	4.61794	7.49664	8.62699	7.37776
GeneID_726702	5.41733	4.52698	5.43329	4.9395
GeneID_726710	10.0252	9.25067	5.25381	8.54291
GeneID_726775	7.5827	6.37088	5.02332	4.92744
GeneID_726777	7.61602	10.2616	9.30098	12.1404
GeneID_726848	7.55547	13.6595	3.52859	10.8356
GeneID_726946FRKB	10.8746	10.1251	10.8977	10.3048
GeneID_726970	2.80643	3.19806	3.5274	2.80643
GeneID_727061	8.8784	10.6169	9.88947	11.7957
GeneID_727063	5.10903	6.39995	4.57441	5.99789
GeneID_727134	9.43438	8.67812	9.33476	8.86983
GeneID_727161	3.47292	4.65757	2.80643	14.1824
GeneID_727197	3.09795	4.43764	3.8179	4.23603
GeneID_727204	7.55612	7.20727	6.91941	6.87736
GeneID_727274	12.5121	10.3801	10.7594	11.3403
GeneID_727327	6.99795	6.0753	5.22768	5.83083
GeneID_727422	8.43666	7.68796	9.39265	7.82901
GeneID_727472	4.42447	11.0744	8.17812	8.93297
GeneID_727512	8.03131	8.60994	8.23893	8.34073
GeneID_751098	4.74012	10.5179	7.97236	10.5707
GeneID_751102	4.70927	5.69104	4.70253	5.25529
GeneID_768250	4.58321	3.48284	2.80643	3.83919
GeneID_807690	8.65914	10.5207	9.30358	12.4257
GeneID_807691	7.16712	8.53948	7.96954	9.93719
GeneID_807692	8.39701	9.3292	8.5872	11.529
GeneID_807693	13.4773	14.7067	13.8434	15.6337
GeneID_807694	4.61135	5.31489	3.52714	8.47249
GeneID_807695	16.0949	17.9794	17.1949	19.0691
GeneID_807696	7.26695	9.19867	7.97782	11.0873
GeneID_807697	5.73294	7.66371	5.49749	9.85451
GeneID_807698	11.1083	12.4514	11.631	13.2292
GeneID_807699	3.104	4.46144	3.81975	5.56257
GeneID_807700	11.85	13.6719	12.6328	14.411
GeneID_807701	8.47799	12.0623	9.25749	12.4648
GeneID_807702	7.82105	8.97806	8.06629	11.1278
LOC100187599	4.29731	4.52233	4.9245	5.13324
LOC100188904	4.48238	3.48266	4.48594	2.80643
LOC100188940	8.75403	10.3989	9.7234	10.3172
LOC100217360	2.80643	3.48321	2.80643	3.84226
LOC100302106	9.10043	12.4158	11.077	12.3813
LOC100379261	7.85111	10.1205	9.70943	9.30735
LOC100576082	10.4192	6.51897	7.29312	6.75842
LOC100576085	9.9306	10.3636	10.436	10.927
LOC100576088	7.12145	7.97269	7.29535	7.52295
LOC100576093	2.80643	3.35778	2.80643	2.80643
LOC100576096	10.168	6.9552	4.94508	5.89363
LOC100576097	5.84767	7.01499	7.43456	6.75511
LOC100576098	6.74301	6.66377	7.42089	6.56249
LOC100576099	4.91905	5.44013	4.47956	4.82333
LOC100576100	4.80629	3.95778	3.52875	4.76279
LOC100576101	7.7281	8.74221	7.77086	8.19503
LOC100576104	8.75134	7.47437	7.76713	8.14383
LOC100576106	7.43803	7.04001	7.27736	5.94935
LOC100576110	6.58404	7.39851	7.79721	8.1814
LOC100576115	2.80643	2.80643	2.80643	2.80643
LOC100576116	8.9574	8.92568	11.4319	8.32363
LOC100576118	5.51454	5.38301	8.70159	4.27341
LOC100576121	6.64084	5.8128	4.07263	5.49676
LOC100576125	9.38961	6.91765	6.97345	6.2621
LOC100576126	5.52323	6.95033	6.10355	7.26084
LOC100576128	5.37954	5.91859	7.90282	5.95825
LOC100576129	7.57444	8.15524	7.53305	8.13633
LOC100576130	5.41986	4.82717	5.08887	4.24311
LOC100576131	9.04685	7.70254	8.46714	7.7927
LOC100576132	7.39192	10.9476	11.5064	10.8268
LOC100576134	6.57592	10.8315	7.22268	11.3078
LOC100576135	4.7312	6.19292	5.41631	9.99048
LOC100576136	4.35018	4.30722	2.80643	2.80643
LOC100576140	6.75139	7.2136	6.8757	6.7896
LOC100576143	8.12298	5.31979	5.51925	5.38651
LOC100576146	8.30398	5.95623	6.2132	5.5492
LOC100576147	3.75444	4.43092	3.52854	3.84546
LOC100576150	3.38393	3.58176	2.80643	2.80643
LOC100576151	7.39133	6.46004	7.02081	6.83972
LOC100576152	4.43895	4.01302	4.35884	2.80643
LOC100576153	4.52694	5.17784	4.03347	4.52487
LOC100576155	9.07437	9.04834	8.66846	8.87718
LOC100576157	7.63023	8.32939	5.23845	7.8633
LOC100576159	5.61822	6.50158	7.30943	6.90469
LOC100576162	11.1781	9.10242	9.48991	9.23857
LOC100576163	3.0967	2.80643	2.80643	2.80643
LOC100576165	7.34519	6.93094	7.1558	6.92278
LOC100576167	5.80171	3.67175	4.35867	2.80643
LOC100576169	11.137	11.3027	12.4837	11.6991
LOC100576170	3.21624	2.80643	2.80643	2.80643
LOC100576172	6.91852	7.49553	9.58161	8.10833
LOC100576174	5.6507	5.54564	6.76171	5.63416
LOC100576176	8.42814	8.1449	7.8137	7.83651
LOC100576179	8.36138	4.11958	2.80643	2.80643
LOC100576182	3.94265	3.58394	4.49588	3.84176
LOC100576184	4.86219	4.675	4.20798	2.80643
LOC100576185	11.8469	6.89857	8.1884	6.56289
LOC100576186	4.52342	4.74042	4.9201	4.96458
LOC100576187	10.4521	10.4632	9.8671	10.5951
LOC100576192	3.09745	3.47734	4.49689	2.80643
LOC100576193	8.25426	5.45383	5.70381	4.14091
LOC100576194	3.51356	4.58066	3.5287	4.96258
LOC100576195	7.22875	9.09426	8.13265	9.40309
LOC100576196	7.10062	8.74439	9.37544	9.05438
LOC100576198	11.0128	7.15531	5.1639	2.80643
LOC100576212	3.9422	4.64559	2.80643	4.53541
LOC100576215	3.61828	3.95351	3.5278	2.80643
LOC100576216	9.37287	8.28672	8.09067	8.26465
LOC100576217	7.72468	5.78314	4.49558	4.53971
LOC100576220	3.56861	3.58389	3.52866	5.28779
LOC100576221	9.78351	7.27834	7.56114	7.19625
LOC100576222	7.49797	7.84803	4.58692	8.13018
LOC100576223	6.75248	6.06199	6.50656	6.94571
LOC100576224	5.24762	5.10693	3.54853	3.86632
LOC100576225	3.45316	4.31445	3.81811	3.83833
LOC100576226	8.56013	8.00354	7.04246	7.72086
LOC100576227	11.2855	8.99416	8.78069	9.17544
LOC100576231	3.45235	3.35906	2.80643	4.536
LOC100576233	5.84567	7.39665	8.44483	7.46693
LOC100576236	6.30908	9.41014	4.90663	8.09732
LOC100576242	7.17293	7.5811	7.69995	7.5677
LOC100576246	4.50304	4.54421	2.80643	4.24362
LOC100576247	9.47533	8.56512	9.2393	9.18707
LOC100576248	3.5679	4.61146	3.81758	4.77153
LOC100576249	8.22416	7.40249	8.61268	7.86718
LOC100576251	4.3768	8.53247	7.38721	8.59868
LOC100576253	3.21692	3.82521	4.49575	3.84348
LOC100576258	8.45174	5.84706	10.819	6.68714
LOC100576260	4.20947	5.41713	4.96687	5.7617
LOC100576261	9.08968	7.26621	6.76026	6.85051
LOC100576262	4.30845	3.82715	4.03329	3.83984
LOC100576263	4.94729	3.19771	2.80643	2.80643
LOC100576265	4.12808	4.07212	5.00742	4.96031
LOC100576266	10.7478	9.52746	10.1754	9.27816
LOC100576270	4.06653	9.51958	4.91045	8.35877
LOC100576271	14.3821	8.92304	10.5518	9.37082
LOC100576272	7.67812	8.55798	6.80774	8.10793
LOC100576273	10.8851	4.30927	5.007	3.84433
LOC100576274	6.53068	5.74677	6.03387	5.03257
LOC100576279	6.15774	6.80191	4.72582	6.4143
LOC100576282	4.59911	4.39346	2.80643	4.53566
LOC100576284	4.00713	3.58323	3.81762	4.53611
LOC100576286	6.95749	7.56156	6.8971	7.54712
LOC100576288	8.14954	8.68852	9.48688	8.83847
LOC100576289	5.81555	7.36412	6.10472	7.0385
LOC100576290	4.25762	5.51186	5.43585	4.77088
LOC100576291	8.34302	6.09252	7.57054	6.18161
LOC100576293	4.66936	10.9874	7.86969	11.6522
LOC100576296	8.58045	9.85155	8.80433	10.1306
LOC100576298	6.3547	6.19401	5.86003	5.84591
LOC100576300	6.99242	8.2284	7.59033	8.61258
LOC100576304	5.9332	5.25443	5.49585	5.7698
LOC100576307	7.21619	8.50713	7.28702	7.36722
LOC100576320	3.4526	7.14559	3.81767	5.13674
LOC100576321	11.3118	9.37122	10.0409	9.85525
LOC100576326	9.67294	14.0678	12.4444	13.3494
LOC100576330	3.62088	6.38102	6.83077	4.95948
LOC100576333	8.68955	7.75427	7.02191	6.8964
LOC100576336	8.18177	8.85461	9.75324	9.7898
LOC100576337	6.47378	6.77351	6.34734	5.8623
LOC100576346	11.2153	9.18106	10.2119	9.16832
LOC100576348	8.89291	6.54759	6.1919	6.21174
LOC100576349	4.38182	4.03942	3.83666	3.86065
LOC100576355	8.10001	8.29548	10.7409	9.31527
LOC100576359	8.22788	7.19098	6.63534	7.81391
LOC100576361	4.68048	3.33805	3.54166	2.80643
LOC100576366	7.9612	7.32696	6.55508	7.02224
LOC100576369	8.50938	9.01956	10.2913	9.67818
LOC100576370	6.87197	6.19786	4.61595	5.43288
LOC100576373	8.13115	8.41605	9.23705	8.67782
LOC100576374	8.77223	4.66629	4.77967	4.28939
LOC100576378	5.88703	6.30435	6.14136	5.54521
LOC100576381	9.86026	9.74434	9.5224	9.83283
LOC100576382	7.16468	6.27963	6.60969	5.41438
LOC100576383	9.62984	11.0068	9.63117	10.9195
LOC100576384	9.45512	12.389	11.7334	12.6436
LOC100576387	4.01654	3.48824	4.36279	3.82414
LOC100576392	9.98559	10.0719	9.34506	10.28
LOC100576400	6.98471	8.08026	7.56384	7.70141
LOC100576401	6.47202	8.17253	9.07346	7.90256
LOC100576402	9.99214	8.02081	9.41222	8.04615
LOC100576404	11.7836	9.52979	10.2821	9.57671
LOC100576405	10.0162	8.93201	9.07664	9.40016
LOC100576410	3.67028	4.61955	4.03349	4.75582
LOC100576411	7.93607	6.82968	7.22578	7.46048
LOC100576412	9.57161	6.95108	6.91874	6.70096
LOC100576413	11.8836	10.4078	10.6393	10.7794
LOC100576414	4.20786	9.52781	4.92008	4.53365
LOC100576418	5.29602	5.46234	4.72586	9.39335
LOC100576421	9.36381	11.5268	11.3612	12.0321
LOC100576422	7.15807	8.46334	7.9977	8.58862
LOC100576425	5.52017	8.74136	6.97365	8.87166
LOC100576428	3.71167	4.06807	4.49559	4.7741
LOC100576432	8.02333	6.44118	7.10971	6.38418
LOC100576433	9.42948	7.9098	8.1681	7.66415
LOC100576434	4.27793	4.01535	3.56638	2.80643
LOC100576435	8.6055	7.73524	10.9718	8.57991
LOC100576436	7.95858	8.06516	8.47029	7.57729
LOC100576438	10.3883	8.81584	8.99726	8.94384
LOC100576439	6.16348	7.15002	6.46992	7.13758
LOC100576444	2.80643	3.20779	2.80643	3.82169
LOC100576446	7.74939	6.34957	7.19349	6.67404
LOC100576447	4.32966	5.03319	12.8544	6.04688
LOC100576449	9.67095	7.68433	9.00042	7.36599
LOC100576453	3.09622	3.58281	2.80643	2.80643
LOC100576454	6.31356	5.61656	8.23119	5.16721
LOC100576457	8.20988	7.59386	6.73762	8.03848
LOC100576458	4.56366	4.17492	4.03331	5.28319
LOC100576460	3.31026	2.80643	2.80643	3.84205
LOC100576461	7.66952	8.9658	8.56574	8.87196
LOC100576462	4.59999	5.01126	4.36189	4.7671
LOC100576467	8.04003	8.92429	8.02846	8.31197
LOC100576471	4.1248	6.02335	5.16551	6.48004
LOC100576472	11.3941	10.7249	11.0938	11.1672
LOC100576473	3.99194	3.20208	2.80643	2.80643
LOC100576476	3.30824	4.06915	3.81759	4.53695
LOC100576482	10.4332	8.57093	7.97081	8.08844
LOC100576484	5.50731	5.31625	3.73752	5.89597
LOC100576487	7.56756	4.94414	5.49666	4.23099
LOC100576488	3.86195	3.66462	5.26817	2.80643
LOC100576492	8.24377	5.45107	5.49646	5.41331
LOC100576497	8.23392	8.84317	6.58177	7.68964
LOC100576498	4.44202	3.89372	7.43493	3.8413
LOC100576502	3.99192	6.71297	4.85044	6.67169
LOC100576504	7.86412	6.75533	6.06505	7.17913
LOC100576505	3.0967	2.80643	2.80643	2.80643
LOC100576506	7.33093	7.65422	7.69229	7.45194
LOC100576508	6.47756	5.74807	4.3584	4.96028
LOC100576512	3.79919	5.79534	4.99907	6.0524
LOC100576514	5.74126	7.55801	5.94368	6.92583
LOC100576515	6.7154	6.98927	6.76391	6.22673
LOC100576519	10.0621	9.19529	9.50989	9.35543
LOC100576522	6.14939	4.25816	3.53539	4.78342
LOC100576527	9.48375	7.75686	8.24704	7.22432
LOC100576528	10.3708	11.2684	11.6441	10.3531
LOC100576529	8.94613	4.39157	4.03299	5.7751
LOC100576530	7.00257	8.37178	7.68381	8.0846
LOC100576531	5.07745	5.97603	6.34778	5.27655
LOC100576532	5.38653	6.3123	5.55399	5.1218
LOC100576534	5.43111	4.54573	4.03324	4.24094
LOC100576540	14.0023	15.5238	14.6747	16.6696
LOC100576542	4.93255	6.00295	5.33904	6.73045
LOC100576543	6.97779	7.38473	7.08121	6.25837
LOC100576544	7.68987	8.65066	7.74722	9.29941
LOC100576547	9.2422	8.11649	8.76643	9.57632
LOC100576552	5.80357	4.53672	4.05989	4.81084
LOC100576554	7.67172	6.90377	7.3738	5.86467
LOC100576555	4.09657	11.2428	6.58191	9.14714
LOC100576557	9.43078	8.11629	4.56678	5.85476
LOC100576559	6.32016	6.19985	5.80997	6.02976
LOC100576563	7.97862	10.9029	10.7901	10.2649
LOC100576565	6.52913	5.53265	5.60867	5.95276
LOC100576568	11.1455	6.03396	4.36473	7.48505
LOC100576569	11.2144	5.5744	4.61591	6.65554
LOC100576571	8.17084	8.04351	7.18996	8.13309
LOC100576572	9.69856	8.56971	8.41541	8.35008
LOC100576584	3.75572	4.12305	4.36186	4.2427
LOC100576586	10.5157	10.7403	11.6108	11.1267
LOC100576590	6.63424	5.51726	5.76213	4.76287
LOC100576591	4.482	8.63049	6.8965	7.07384
LOC100576592	8.49982	7.43648	9.31302	8.05836
LOC100576597	8.2022	7.24611	6.46994	6.44412
LOC100576600	9.98786	8.09693	8.24292	8.08766
LOC100576603	3.0634	3.84021	2.80643	3.95705
LOC100576606	9.97476	8.2961	8.56766	8.95663
LOC100576608	6.87519	4.93776	5.71282	5.13178
LOC100576610	7.56159	7.59899	6.98968	7.53921
LOC100576612	7.31095	8.22404	8.45285	7.74182
LOC100576614	5.41899	6.24114	8.77893	5.9094
LOC100576615	11.1814	7.94863	8.27802	8.33326
LOC100576617	4.92452	6.96344	5.74751	6.78835
LOC100576619	7.74054	7.10768	7.68195	6.9299
LOC100576620	9.5259	9.50223	9.71311	9.49182
LOC100576621	7.05509	7.40207	7.2447	8.05414
LOC100576623	6.35537	5.61084	6.60911	6.12447
LOC100576625	11.7717	6.55186	7.54932	5.66941
LOC100576637	7.0533	4.64395	5.49088	2.80643
LOC100576638	4.8339	5.75755	4.03307	4.24511
LOC100576640	10.5585	8.66879	9.01151	9.29001
LOC100576645	8.01685	9.23222	7.46427	9.45218
LOC100576646	10.0328	10.4114	9.9479	12.1811
LOC100576647	8.90882	7.71065	7.55219	8.3662
LOC100576649	8.92521	8.43294	8.10391	8.13918
LOC100576660	7.84248	8.54863	7.89415	8.41413
LOC100576662	5.18384	3.95593	8.3647	4.52244
LOC100576663	3.31346	3.76106	3.51191	2.80643
LOC100576666	4.99137	7.18303	8.22954	7.26492
LOC100576667	10.0377	10.4321	10.4927	10.5348
LOC100576669	8.03906	6.61146	6.17769	6.40722
LOC100576671	10.3115	9.4242	7.95685	8.77391
LOC100576677	6.55126	4.80057	4.72599	4.24048
LOC100576679	3.56012	4.50824	2.80643	3.85405
LOC100576683	9.19249	6.20528	6.62521	7.40361
LOC100576687	8.4522	7.15934	5.70385	5.54048
LOC100576688	4.1657	6.29394	5.74158	7.14307
LOC100576690	4.68717	4.62813	4.69958	5.38487
LOC100576700	7.52883	9.70644	11.1111	8.76639
LOC100576702	3.61966	3.67276	3.52864	3.84267
LOC100576703	4.62605	11.4443	9.03981	12.6924
LOC100576705	3.56741	3.35883	4.82157	2.80643
LOC100576706	7.61128	6.66839	6.76738	6.75464
LOC100576708	7.77817	7.4761	6.85299	6.93976
LOC100576709	13.2645	12.5058	13.0187	12.7216
LOC100576717	10.5909	10.4964	10.6172	10.1977
LOC100576718	6.2568	8.81935	8.34637	9.07102
LOC100576722	6.94439	5.94643	6.1093	6.02681
LOC100576730	4.55729	4.06781	2.80643	2.80643
LOC100576733	7.736	7.89653	7.37555	7.71881
LOC100576734	4.63594	4.12282	4.03315	4.24316
LOC100576735	5.20088	5.82394	6.24858	5.64665
LOC100576736	4.46787	5.04388	3.81802	4.23118
LOC100576737	6.37248	5.87085	6.88176	5.85081
LOC100576738	3.50698	4.11231	4.02172	6.76786
LOC100576740	4.15304	4.50654	3.52857	3.84476
LOC100576741	3.81239	2.80643	2.80643	3.82881
LOC100576742	6.82889	8.57253	4.87778	7.44771
LOC100576744	6.85751	5.32779	6.37552	5.33494
LOC100576745	3.79772	10.1431	5.43634	9.56525
LOC100576746	6.0695	5.32907	5.01971	5.31032
LOC100576747	12.7866	11.0769	11.0656	11.1671
LOC100576748	3.93663	3.67322	2.80643	2.80643
LOC100576754	9.97027	8.39907	8.40917	8.3006
LOC100576758	7.94242	7.35853	5.80979	7.17359
LOC100576759	8.94951	9.86899	9.53735	9.54283
LOC100576760	9.53089	6.9285	9.45046	6.84696
LOC100576761	10.36	8.35858	8.7513	7.78853
LOC100576765	5.13953	6.22003	5.55387	4.75895
LOC100576767	4.37566	5.32415	4.71816	4.4384
LOC100576768	8.16189	8.09288	8.61955	8.07851
LOC100576770	6.23386	7.61723	6.60311	6.99881
LOC100576773	7.80848	6.83701	8.42281	6.89756
LOC100576774	8.41149	8.7414	11.0908	8.89389
LOC100576775	9.18916	7.10502	6.96069	7.52184
LOC100576779	5.66045	3.19813	3.81516	2.80643
LOC100576781	6.09865	4.80749	7.98872	6.86988
LOC100576783	5.70236	2.80643	4.03152	2.80643
LOC100576784	7.84942	7.33397	6.66198	7.55819
LOC100576789	8.32595	6.07964	4.74745	5.448
LOC100576794	8.53285	6.54008	6.96097	6.47053
LOC100576795	10.5379	8.96399	9.15149	9.16425
LOC100576796	3.83697	5.08648	2.80643	5.65412
LOC100576797	4.35749	4.48782	6.06901	5.32563
LOC100576799	9.63692	9.19446	9.30211	10.1255
LOC100576801	3.722	4.81687	4.68322	4.39902
LOC100576803	7.16195	7.45141	7.90529	6.03955
LOC100576805	9.13835	11.162	9.71766	10.71
LOC100576812	9.36594	8.40333	8.47461	8.28413
LOC100576814	7.66975	7.40526	10.0001	8.34235
LOC100576816	5.40675	2.80643	3.81686	2.80643
LOC100576817	11.2186	9.3746	9.59918	9.72982
LOC100576818	7.60689	7.37372	7.32681	6.46249
LOC100576819	8.93168	7.75265	8.13178	7.11179
LOC100576820	8.07402	7.6031	4.91993	7.42855
LOC100576826	7.78961	7.71584	9.94492	8.03818
LOC100576828	10.7385	4.66217	5.63953	4.99796
LOC100576829	9.94626	9.13873	9.59551	9.30108
LOC100576831	6.41407	4.74348	4.03336	4.23782
LOC100576836	6.35153	4.5497	4.03346	4.95427
LOC100576838	3.28493	4.08277	4.29252	4.36396
LOC100576839	5.04455	6.20898	3.81753	4.53902
LOC100576840	6.04895	5.38351	6.96194	6.38326
LOC100576843	6.68682	6.98653	7.63004	7.57845
LOC100576847	6.2	5.67862	5.71307	5.53785
LOC100576848	8.69837	6.57738	7.11812	7.52113
LOC100576850	7.74906	7.4145	7.02064	7.26403
LOC100576851	11.9317	12.712	12.9612	13.2079
LOC100576855	6.21329	8.35827	7.17447	7.22128
LOC100576859	5.11011	5.59459	6.06519	5.86722
LOC100576862	8.1218	8.1341	8.21262	8.70376
LOC100576863	10.329	4.54467	5.60845	5.28761
LOC100576864	9.95491	5.73911	7.06239	5.7746
LOC100576866	8.60553	7.71184	7.84136	7.5764
LOC100576871	9.18413	7.78108	7.68812	7.27789
LOC100576872	7.06721	7.05856	6.83045	7.02445
LOC100576876	11.3566	10.2278	11.3315	10.2179
LOC100576878	9.57367	12.9666	13.5587	13.2356
LOC100576879	9.30911	9.65193	9.75476	9.44524
LOC100576881	4.54008	3.198	3.81561	2.80643
LOC100576882	7.00525	7.29006	8.27173	8.27682
LOC100576885	8.8316	8.08183	7.77036	7.30639
LOC100576886	6.14961	5.1699	2.80643	7.87388
LOC100576888	7.08229	6.42935	7.10024	6.51672
LOC100576891	8.66013	6.06316	2.80643	6.02228
LOC100576894	5.43872	9.02927	7.30981	8.81823
LOC100576895	7.02259	5.19634	4.32865	2.80643
LOC100576896	8.4485	8.25138	8.74105	9.36171
LOC100576898	6.73099	8.95046	7.35911	8.49317
LOC100576901	6.9993	8.2611	10.873	8.26724
LOC100576902	3.6188	5.92781	5.4357	4.53897
LOC100576903	5.93264	9.57118	4.82653	8.07924
LOC100576908	12.0453	9.32857	9.83987	9.63123
LOC100576912	10.7303	10.5314	9.3545	9.01347
LOC100576914	4.54008	3.198	3.52714	2.80643
LOC100576915	10.1161	9.21298	9.0683	8.7851
LOC100576916	3.45471	4.17868	6.7125	3.83431
LOC100576918	7.14196	5.54931	7.00344	5.10548
LOC100576919	7.15809	7.16668	6.68631	6.80907
LOC100576924	7.72643	7.19424	6.35027	7.07952
LOC100576930	6.8453	6.32227	6.63626	5.84752
LOC100576932	6.77264	8.52595	7.24304	9.07238
LOC100576934	5.78069	8.39022	8.76897	8.42115
LOC100576935	7.93772	6.34488	4.07372	4.99847
LOC100576936	4.23464	4.96314	3.81778	5.13231
LOC100576938	6.22993	6.35704	5.71699	6.12259
LOC100576940	4.5016	4.30891	3.52856	3.84481
LOC100576944	4.23004	3.47992	2.80643	2.80643
LOC100576945	6.76663	7.8567	7.34396	8.17818
LOC100576947	3.8706	3.48056	3.52719	2.80643
LOC100576948	7.6485	11.2473	8.19459	11.7076
LOC100576949	4.20787	11.1065	4.82667	10.3404
LOC100576951	7.50982	6.50844	6.02584	5.28631
LOC100576953	6.52274	3.82413	3.81595	2.80643
LOC100576956	8.76249	10.7622	11.1818	10.1101
LOC100576957	6.76555	5.48714	5.43655	5.12423
LOC100576958	9.52451	9.44079	9.85846	9.51343
LOC100576960	8.59201	8.58022	8.5322	8.72928
LOC100576961	4.97132	4.36209	5.41749	4.67819
LOC100576963	9.54773	9.06488	9.87236	9.59025
LOC100576964	3.09765	2.80643	4.02905	2.80643
LOC100576965	7.59094	8.22204	7.78046	7.97021
LOC100576966	8.10315	6.45436	7.55131	7.00068
LOC100576967	7.81726	6.98683	6.87641	7.07692
LOC100576968	9.16873	9.57902	9.72303	10.4503
LOC100576972	9.98881	8.52393	8.90974	8.49956
LOC100576974	6.95583	6.63966	7.19149	6.68772
LOC100576975	7.98512	8.06717	7.44994	7.78066
LOC100576976	5.77416	4.61221	7.3736	4.24434
LOC100576982	11.5032	4.6823	5.90043	7.05484
LOC100576983	5.03797	6.79587	6.03421	6.18293
LOC100576984	4.28059	3.58233	4.03125	2.80643
LOC100576985	5.90535	7.4376	9.19664	7.28543
LOC100576986	3.6706	5.11207	4.0876	5.15842
LOC100576989	12.1577	6.25956	6.60881	5.5549
LOC100576990	9.13628	6.25083	6.7115	6.27765
LOC100576992	4.49959	4.39017	2.80643	2.80643
LOC100576993	8.2686	12.3109	11.4687	11.7264
LOC100576994	3.90251	6.4009	4.9554	5.53661
LOC100576996	6.65077	7.93049	6.52694	6.64718
LOC100577000	6.81146	7.73096	6.66204	8.07559
LOC100577002	5.81825	9.83221	10.7281	10.3266
LOC100577003	5.94707	7.20649	6.53247	6.66475
LOC100577004	8.36474	7.78111	8.2904	7.76072
LOC100577014	11.692	11.8222	12.1788	10.8728
LOC100577015	7.42607	6.86532	6.32887	6.5801
LOC100577017	4.23069	6.87405	3.90297	7.12783
LOC100577018	4.49851	3.75112	2.80643	2.80643
LOC100577019	5.32431	12.7432	8.45035	12.1804
LOC100577020	4.22532	4.13028	6.08071	5.79864
LOC100577024	4.55726	4.06784	2.80643	2.80643
LOC100577026	3.76102	6.15742	10.3667	6.14376
LOC100577027	8.40848	7.25805	6.71173	7.18348
LOC100577028	6.65582	6.01472	7.11539	5.54586
LOC100577030	11.1992	8.81095	13.7098	8.11302
LOC100577033	8.23987	7.12347	7.46186	6.65182
LOC100577039	4.66377	3.9608	5.47548	4.25617
LOC100577041	14.545	4.93341	3.81491	2.80643
LOC100577043	4.3746	2.80643	7.0579	2.80643
LOC100577044	8.58842	9.13471	8.62104	8.90772
LOC100577045	7.97516	7.15856	6.24729	6.35177
LOC100577046	6.16214	8.39406	6.83061	8.50239
LOC100577047	8.87162	9.18838	7.01855	8.24537
LOC100577050	9.68899	8.73758	9.09294	8.99985
LOC100577053	6.42629	10.2545	7.73492	9.08207
LOC100577054	4.70748	3.69083	6.69294	2.80643
LOC100577057	4.18926	5.76332	4.92106	5.63064
LOC100577060	8.76101	7.02312	7.85946	7.21087
LOC100577064	3.20681	4.37044	7.19458	2.80643
LOC100577065	4.80335	5.21298	5.71246	4.76983
LOC100577068	4.30461	3.75127	3.81601	2.80643
LOC100577069	3.61947	3.58331	4.03311	3.84328
LOC100577071	5.82037	6.71905	4.36229	6.02432
LOC100577073	4.42975	4.32267	4.36268	3.82676
LOC100577080	2.80643	3.67304	2.80643	3.84458
LOC100577081	8.51786	9.17629	10.0439	10.2717
LOC100577082	5.26041	8.61369	9.50431	8.33953
LOC100577091	3.3921	4.69776	4.0467	4.50899
LOC100577092	3.68784	5.75174	3.54519	5.63526
LOC100577094	7.69715	7.99467	7.26038	8.41005
LOC100577098	6.28255	6.24877	6.65959	6.38116
LOC100577101	3.61842	3.82417	4.35923	2.80643
LOC100577102	10.3726	8.96323	9.86136	9.00481
LOC100577106	5.05334	6.05671	6.52019	5.67118
LOC100577107	6.31725	7.41614	7.04333	5.8763
LOC100577110	3.09677	3.35814	3.81656	2.80643
LOC100577112	4.24311	9.0985	6.83204	9.35229
LOC100577113	4.23709	6.96497	7.42685	6.12415
LOC100577118	3.77642	5.80532	5.98169	5.5476
LOC100577120	11.4394	6.30785	6.49827	5.29424
LOC100577121	4.66168	4.89211	2.80643	4.94732
LOC100577122	7.21276	6.95335	7.10355	6.51328
LOC100577127	8.53922	7.51912	7.24294	7.11194
LOC100577128	2.80643	2.80643	2.80643	2.80643
LOC100577132	7.9691	5.12845	5.66159	4.53267
LOC100577135	3.4525	6.89624	4.20997	6.04397
LOC100577136	6.23612	5.7046	6.10395	5.76326
LOC100577138	10.2804	12.2346	12.5753	11.877
LOC100577139	10.5121	11.4555	10.8073	11.7407
LOC100577140	8.7066	8.51577	9.90759	9.34751
LOC100577142	5.96436	13.5142	6.40928	12.4774
LOC100577143	2.80643	3.59299	3.53124	3.82883
LOC100577145	8.65351	10.2228	9.03856	8.76524
LOC100577146	3.95711	5.23523	5.03538	6.03846
LOC100577147	10.528	4.29226	4.04255	4.55184
LOC100577149	10.0825	11.8294	8.82136	9.96552
LOC100577150	6.86728	5.9421	5.94298	6.04673
LOC100577151	3.66123	4.02945	11.0686	4.01428
LOC100577155	3.21646	4.06857	3.52709	2.80643
LOC100577156	6.37753	5.90879	4.72599	4.96209
LOC100577159	7.41571	7.11146	6.89842	6.68427
LOC100577161	3.51212	3.19826	3.52651	2.80643
LOC100577163	6.89483	10.6808	8.87225	10.4998
LOC100577165	4.30988	4.28011	4.0161	4.74341
LOC100577168	7.7818	8.24026	8.33715	8.57151
LOC100577174	11.7167	9.15392	8.99851	8.56094
LOC100577178	3.73717	4.22753	4.04048	4.54825
LOC100577180	8.65948	5.61237	6.40981	5.42266
LOC100577188	9.58569	7.76818	12.2078	8.74267
LOC100577192	6.82912	6.70976	6.58294	6.32631
LOC100577194	7.16918	5.14816	5.30752	5.86896
LOC100577196	8.26531	8.11772	7.85464	8.43573
LOC100577197	4.7753	4.04666	5.10584	3.84207
LOC100577198	5.89531	7.41196	12.9926	7.66894
LOC100577202	9.34421	6.93158	6.76068	5.76231
LOC100577209	7.95752	9.99551	8.46006	9.38686
LOC100577213	7.67006	7.68807	7.91396	6.74318
LOC100577214	7.05607	7.07294	7.04164	8.2318
LOC100577220	10.4523	5.81245	6.40946	5.77232
LOC100577221	9.7759	7.03923	7.37358	6.59221
LOC100577222	5.42659	8.31328	5.68225	7.07775
LOC100577224	10.1673	6.86279	8.48899	5.86912
LOC100577226	3.79403	4.12129	4.03137	2.80643
LOC100577228	10.7847	7.06959	7.34173	6.99271
LOC100577229	4.18135	5.082	4.36349	5.42251
LOC100577231	5.95424	4.89298	8.19009	5.785
LOC100577235	13.5864	4.39366	4.20996	3.84274
LOC100577237	9.71328	5.10693	4.24695	7.08081
LOC100577239	6.08222	4.70973	5.64078	6.42087
LOC100577242	12.0539	13.2445	11.8123	13.5451
LOC100577250	7.69929	6.21082	6.31465	6.20459
LOC100577252	7.28178	7.41621	7.90853	7.90572
LOC100577253	11.0451	9.8689	10.0455	9.94327
LOC100577254	10.2552	7.10615	6.43726	7.36072
LOC100577255	4.79303	4.53642	4.64058	3.74231
LOC100577263	8.53742	8.04905	8.55974	8.32404
LOC100577268	10.2775	7.20199	7.98147	9.24854
LOC100577269	8.0125	6.35193	5.84388	5.25542
LOC100577272	11.267	9.23933	10.046	9.95476
LOC100577273	3.38576	4.39549	3.52871	4.96211
LOC100577279	7.87396	7.43515	7.15146	7.52572
LOC100577280	12.4983	11.9365	12.4695	12.4468
LOC100577283	7.11618	8.97509	10.157	8.8766
LOC100577285	6.75794	7.07856	6.52769	6.96621
LOC100577288	7.87949	7.2477	7.7431	7.63125
LOC100577293	8.13742	7.19858	7.31043	7.17272
LOC100577295	9.37809	8.21409	9.31849	8.12273
LOC100577296	5.88135	5.97202	5.36887	5.65448
LOC100577300	7.69808	7.91446	8.07577	7.7843
LOC100577302	6.57473	7.29829	7.25618	7.35485
LOC100577308	7.7551	6.08709	7.43556	4.96359
LOC100577320	8.10953	9.41522	9.09017	9.05567
LOC100577322	3.09711	5.14772	7.37351	4.96877
LOC100577324	7.37641	7.74588	7.80201	7.63531
LOC100577325	8.16558	9.11079	9.75908	8.60877
LOC100577327	3.91303	4.25504	3.94296	2.80643
LOC100577331	3.79904	3.75639	3.52884	3.8354
LOC100577332	6.17976	9.67344	5.89255	9.92778
LOC100577334	3.56715	3.89124	3.81608	2.80643
LOC100577335	5.45426	5.43403	5.83494	5.00413
LOC100577341	7.4336	7.6236	7.06259	7.95856
LOC100577342	4.77436	5.91032	5.90028	6.46349
LOC100577343	5.97662	8.99809	9.05962	9.05254
LOC100577344	9.51425	7.99132	7.82621	7.76094
LOC100577346	6.40992	7.97088	6.14114	6.20125
LOC100577347	6.79648	8.52133	7.04391	8.244
LOC100577348	4.83977	6.22381	7.20784	5.78153
LOC100577351	7.6185	7.17507	6.85272	6.77324
LOC100577358	5.80584	6.09665	6.02577	6.34109
LOC100577359	4.12569	3.75063	7.53038	2.80643
LOC100577362	3.79768	3.82769	3.81782	3.83882
LOC100577363	3.89917	5.54102	5.68881	3.90439
LOC100577364	11.0079	10.7836	11.3423	11.2945
LOC100577365	3.90665	5.97428	9.50828	4.54039
LOC100577367	10.6771	9.48763	9.8584	9.20568
LOC100577369	9.49572	9.13623	9.23545	9.58028
LOC100577376	6.1488	8.22792	7.56592	9.51926
LOC100577377	4.9364	8.32364	5.7123	8.40581
LOC100577378	8.00476	7.19387	7.59063	7.14346
LOC100577381	4.5742	3.20253	6.58395	3.824
LOC100577382	11.6663	4.76821	4.61611	3.84392
LOC100577385	6.12859	8.0364	6.45907	8.17472
LOC100577386	8.76417	7.29965	7.28219	7.03436
LOC100577387	4.66894	4.06883	6.34106	2.80643
LOC100577393	9.74088	10.5931	12.3239	10.3354
LOC100577394	9.60931	6.78214	7.76741	6.48295
LOC100577396	8.66016	5.83464	4.68317	4.90568
LOC100577397	6.48707	10.8626	9.65899	10.8465
LOC100577401	11.9198	8.96568	9.36362	9.39955
LOC100577408	14.092	11.1324	13.496	11.0092
LOC100577409	7.57896	9.92751	9.84164	10.5452
LOC100577410	3.97499	7.21106	4.72574	4.53632
LOC100577413	4.0667	3.35824	3.52765	2.80643
LOC100577418	5.28949	7.69193	7.63085	7.44165
LOC100577423	6.35794	5.77645	6.1779	6.26745
LOC100577425	5.13398	5.37033	5.43585	5.13979
LOC100577430	7.71418	8.82077	9.70936	9.29155
LOC100577436	5.34598	5.45816	5.66112	6.05157
LOC100577440	6.97579	7.05272	6.5556	6.7807
LOC100577441	4.54241	5.35282	6.98153	5.54993
LOC100577449	7.7966	8.61164	7.44944	7.79177
LOC100577450	7.31283	5.98409	6.37907	6.79264
LOC100577451	6.38348	7.50128	7.32649	7.62302
LOC100577452	9.96394	8.47375	8.2803	8.55958
LOC100577453	3.21638	4.3912	3.52759	2.80643
LOC100577454	7.88708	7.43162	8.41526	6.80292
LOC100577455	11.0611	7.72747	9.25657	7.66405
LOC100577456	5.69631	11.2091	8.61427	11.6344
LOC100577464	4.36076	5.19258	2.80643	5.15502
LOC100577466	8.47257	8.45808	7.71907	7.92111
LOC100577472	5.99401	5.41159	4.0821	5.88718
LOC100577481	7.56829	7.63655	6.85274	7.1124
LOC100577488	4.18486	4.96751	4.7263	4.23407
LOC100577489	3.21561	3.67185	2.80643	2.80643
LOC100577491	7.15328	7.7805	7.43543	7.27789
LOC100577492	11.7986	8.10575	7.81952	8.77156
LOC100577493	9.09315	7.59005	7.53533	7.10368
LOC100577496	4.22989	4.51701	5.25194	4.54868
LOC100577497	6.61754	5.27452	9.26098	4.53554
LOC100577498	8.20179	12.6941	9.50622	12.3612
LOC100577499	8.38897	5.56461	4.61633	5.13449
LOC100577501	11.9341	8.00967	8.59266	8.23907
LOC100577504	4.96584	11.8865	11.6519	11.024
LOC100577506	7.01228	6.74886	5.93462	5.49156
LOC100577507	7.28305	4.56283	3.67649	5.35597
LOC100577510	9.29221	3.48201	4.72594	3.84108
LOC100577513	6.21191	5.77699	5.91033	5.14423
LOC100577515	5.20486	7.07755	6.89692	6.70336
LOC100577516	6.22902	4.54495	5.1659	4.24216
LOC100577517	10.5286	9.96231	9.86458	10.5334
LOC100577519	5.96293	6.78792	6.24813	6.03831
LOC100577520	8.35518	7.86567	7.63021	7.90478
LOC100577521	10.2206	4.7365	3.8175	4.97245
LOC100577522	9.97404	7.96966	9.21922	8.39197
LOC100577525	9.34282	8.27703	9.13329	8.38795
LOC100577527	3.62678	4.66441	4.36288	4.73306
LOC100577530	7.57914	10.3993	10.6884	10.461
LOC100577533	7.07107	7.37705	6.49904	7.31549
LOC100577537	4.48561	8.98359	5.36174	6.57063
LOC100577541	4.54218	7.62676	2.80643	3.77741
LOC100577543	4.75754	6.71601	6.14594	6.60206
LOC100577544	5.15989	6.06779	3.81877	5.55146
LOC100577546	6.11253	7.29582	7.83649	6.69988
LOC100577548	4.49461	6.75378	5.29549	6.83326
LOC100577551	5.16903	8.01389	8.61807	8.44502
LOC100577552	9.19391	8.32849	8.60576	9.05618
LOC100577553	5.81152	7.33936	6.02633	6.25729
LOC100577561	7.76751	6.69173	6.85285	6.5923
LOC100577562	3.07993	3.7701	3.83736	4.5703
LOC100577569	6.19359	7.9597	8.41065	6.26497
LOC100577573	3.79507	3.35905	3.81432	2.80643
LOC100577574	5.65693	7.65818	8.47202	7.42567
LOC100577575	7.15554	7.22982	6.76091	7.77371
LOC100577576	5.0472	8.451	6.96098	8.19062
LOC100577577	3.4512	2.80643	2.80643	2.80643
LOC100577578	12.8396	10.7541	11.0314	11.6459
LOC100577579	6.09668	7.57801	7.17399	7.37113
LOC100577580	8.70231	7.48495	6.80563	6.74844
LOC100577582	7.5872	9.0253	8.631	9.4825
LOC100577584	3.97556	5.45605	5.16797	5.55317
LOC100577585	4.6557	5.8315	4.61643	4.76367
LOC100577587	11.4174	9.81335	11.3212	11.1085
LOC100577590	4.31832	3.37361	3.84261	2.80643
LOC100577594	7.54975	7.4122	7.82726	7.5643
LOC100577596	10.3939	3.5866	2.80643	5.85138
LOC100577598	5.81958	5.13314	6.18489	5.00639
LOC100577600	5.82259	5.80556	5.43624	5.94424
LOC100577602	7.33156	8.63751	7.80176	8.10554
LOC100577603	5.99724	10.655	7.04136	10.7636
LOC100577605	3.09688	3.48079	3.52686	2.80643
LOC100577606	7.66578	7.58953	6.98188	6.465
LOC100577607	6.74669	9.17118	8.09509	7.67587
LOC100577610	8.403	9.09125	8.77194	9.13856
LOC100577614	6.10647	5.71057	10.7004	2.80643
LOC100577620	5.87209	8.53038	8.87635	7.3231
LOC100577623	8.80125	10.9097	11.1253	10.4074
LOC100577629	4.48322	6.01004	11.3647	5.92845
LOC100577632	5.2979	6.74191	6.75905	7.28795
LOC100577634	3.79473	3.35854	3.81557	2.80643
LOC100577635	10.37	5.5464	9.41786	6.4173
LOC100577636	8.08813	6.65131	7.47849	6.41753
LOC100577638	11.7738	10.2822	12.4428	10.4675
LOC100577640	6.0691	5.77193	5.55322	5.66582
LOC100577641	3.66737	3.36014	4.0259	2.80643
LOC100577644	6.36102	7.73567	6.14212	7.48851
LOC100577648	9.18218	7.72455	7.43544	7.91243
LOC100577649	11.3733	7.88546	9.01526	8.41194
LOC100577651	7.30148	8.08427	6.99278	7.79489
LOC100577655	6.45594	3.58285	4.20986	3.84441
LOC100577656	8.69886	9.32155	9.18783	8.30519
LOC100577661	6.99993	8.14256	7.26103	8.75498
LOC100577667	4.20738	7.06842	5.85536	8.4322
LOC100577669	7.78305	9.85333	9.44606	10.7847
LOC100577670	7.43187	8.9537	7.76651	9.78063
LOC100577671	4.30494	3.58285	4.20661	2.80643
LOC100577672	7.75379	8.40665	8.27058	8.02008
LOC100577673	8.78098	9.27057	8.51783	9.87226
LOC100577675	9.70282	8.85444	8.89365	9.64
LOC100577676	9.14068	4.8564	5.49606	5.42227
LOC100577678	10.1878	7.2506	7.34608	6.78829
LOC100577679	8.18562	5.78757	6.17275	5.9487
LOC100577680	3.51339	3.89372	3.52868	3.8413
LOC100577681	7.14242	7.36826	7.30968	7.36518
LOC100577682	5.36835	8.15403	12.4214	8.38704
LOC100577683	3.45048	3.48045	2.80643	2.80643
LOC100577687	9.08914	8.79414	8.93659	8.59624
LOC100577689	8.87482	6.57697	7.02175	6.85311
LOC100577690	5.88866	7.06224	5.98603	7.07813
LOC100577692	10.9474	6.54576	5.25619	7.41442
LOC100577693	5.04824	9.60897	6.96113	8.84638
LOC100577694	3.46875	5.84437	3.84211	6.37971
LOC100577696	3.21631	4.01198	4.82513	2.80643
LOC100577697	7.94345	7.90369	9.09084	7.77547
LOC100577698	13.2713	4.50463	2.80643	2.80643
LOC100577699	4.6265	8.9041	7.90423	9.1862
LOC100577702	7.53086	6.91698	7.24422	7.48991
LOC100577707	9.70426	9.3311	10.1315	9.38663
LOC100577711	5.93324	4.93448	5.43593	5.29005
LOC100577712	4.92585	9.94374	6.66608	9.13379
LOC100577715	4.83456	3.8319	5.4782	3.8535
LOC100577717	5.76429	6.53902	10.9997	6.12703
LOC100577719	5.76565	5.966	7.1366	6.20536
LOC100577722	8.60602	4.73388	5.19353	4.63642
LOC100577724	9.12493	6.46188	6.66181	6.46073
LOC100577725	4.17464	12.8782	5.4983	13.0635
LOC100577727	6.33412	6.49681	6.13187	4.87417
LOC100577735	9.58145	8.85798	9.08673	9.28622
LOC100577739	11.9884	9.98811	10.6237	9.81148
LOC100577742	8.92719	8.55078	8.63249	8.14051
LOC100577743	8.49099	6.76189	7.5356	5.96155
LOC100577746	9.69554	9.56844	9.51056	8.72153
LOC100577748	4.52419	5.53255	6.25397	5.29781
LOC100577749	3.75375	3.89048	3.52821	2.80643
LOC100577751	6.81684	7.08715	11.0115	7.11948
LOC100577752	10.3761	6.89115	4.68015	6.13194
LOC100577753	8.66167	8.09301	9.28045	7.51887
LOC100577754	7.59412	3.48292	4.36208	3.83859
LOC100577755	3.86972	3.67084	2.80643	2.80643
LOC100577756	6.93058	7.86896	7.21012	6.98092
LOC100577758	5.03492	2.80643	2.80643	3.8448
LOC100577759	7.49848	8.70916	8.91756	8.10275
LOC100577763	9.9904	9.78388	10.3586	10.3411
LOC100577764	10.0411	10.6904	11.1867	10.5953
LOC100577766	9.47776	8.57176	9.4572	8.42231
LOC100577769	8.14934	7.04767	9.00327	7.40115
LOC100577771	7.67276	9.36686	9.6139	9.76082
LOC100577772	5.3341	4.31375	4.73969	4.66275
LOC100577777	4.33274	6.50859	4.49867	5.75897
LOC100577778	6.9458	8.04683	6.02549	8.75953
LOC100577783	5.21615	4.78408	5.14099	6.98943
LOC100577784	8.63621	8.13944	7.38998	7.29864
LOC100577787	5.36607	3.66447	3.53476	3.85049
LOC100577788	5.58982	6.77535	5.08913	5.85927
LOC100577795	8.30098	9.17649	7.13652	10.1083
LOC100577797	4.92589	4.72881	4.03401	5.09592
LOC100577798	4.83965	8.67471	8.66364	8.33697
LOC100577801	9.2878	8.81867	9.27611	7.68843
LOC100577803	4.2329	3.58336	2.80643	4.24438
LOC100577805	4.12158	3.86909	2.80643	4.24895
LOC100577809	5.92439	6.55304	6.60139	4.95244
LOC100577810	5.12614	6.22934	5.857	6.83887
LOC100577815	5.43722	6.86736	7.69368	6.478
LOC100577816	9.92173	8.34735	8.83811	7.86852
LOC100577817	3.4526	3.82588	4.03317	4.53413
LOC100577819	3.91009	4.27026	3.5288	5.85514
LOC100577823	6.79542	7.77487	6.14973	7.09717
LOC100577825	4.89615	5.67412	5.49607	5.8625
LOC100577827	8.8985	7.83562	10.5389	8.24314
LOC100577829	4.63497	6.57691	7.19263	7.11819
LOC100577833	13.4255	8.2565	10.7798	9.34973
LOC100577836	6.28171	5.84684	5.49633	5.27999
LOC100577839	5.29027	3.7141	3.84718	2.80643
LOC100577840	8.74346	4.12472	5.08912	4.23939
LOC100577841	5.62615	5.03977	4.21027	4.52668
LOC100577844	8.15344	8.78929	8.0665	8.14393
LOC100577845	7.29366	9.92578	7.60352	9.31843
LOC100577846	9.02875	10.1062	9.77843	9.94917
LOC100577847	7.97379	5.62405	4.47358	5.87946
LOC100577849	9.35746	5.29517	5.37332	3.84241
LOC100577856	8.53661	9.47538	8.46021	8.36462
LOC100577870	7.97966	6.96893	8.25592	7.5082
LOC100577872	7.72573	7.8764	7.87899	7.59675
LOC100577875	5.59803	5.97406	4.89861	5.28702
LOC100577876	8.43901	8.56992	8.6331	8.51485
LOC100577877	10.3757	7.57163	8.43026	7.57927
LOC100577879	12.2435	8.24462	7.56958	8.23377
LOC100577882	5.85571	4.94284	5.3564	5.18524
LOC100577883	7.52464	7.6478	6.45693	8.89094
LOC100577885	8.74204	6.25508	6.37892	6.1207
LOC100577886	9.07166	8.73651	8.85489	9.07047
LOC100577888	3.6667	3.58247	3.52855	3.84532
LOC100577889	3.2299	4.34488	3.76939	4.27764
LOC100577892	9.74625	8.39006	7.44919	9.55758
LOC100577894	8.06072	7.02942	8.45215	7.69526
LOC100577895	3.97406	3.19827	3.52647	2.80643
LOC100577896	6.44139	5.5275	7.53551	6.04895
LOC100577899	7.56309	5.54306	5.94412	5.40241
LOC100577901	4.03971	4.51023	3.52871	6.8429
LOC100577903	10.4919	10.63	10.9391	10.7414
LOC100577905	4.6811	6.73089	8.93449	7.3366
LOC100577908	4.8421	4.50953	4.57408	5.80864
LOC100577909	10.2766	7.19625	7.69454	7.66566
LOC100577912	7.66397	7.63494	6.69393	7.66868
LOC100577913	5.11013	12.8621	7.95715	10.0715
LOC100577915	4.18762	5.52735	5.16675	5.11409
LOC100577918	5.80995	6.33745	3.63468	4.84752
LOC100577919	6.88719	7.2443	6.52673	6.27953
LOC100577920	9.19284	10.2396	9.97594	10.742
LOC100577923	7.69355	7.84695	7.42074	8.22076
LOC100577927	9.40737	9.06875	9.7346	8.70957
LOC100577931	8.98737	7.64122	8.00044	8.58683
LOC100577932	6.32742	7.92931	5.03077	6.36786
LOC100577936	7.50493	5.56021	10.2086	6.05493
LOC100577938	3.66637	3.35854	3.52712	2.80643
LOC100577939	4.86554	4.39416	3.81768	4.53397
LOC100577941	8.48067	8.28774	7.77819	7.90104
LOC100577942	3.09733	3.19859	2.80643	4.76863
LOC100577943	5.38954	11.7117	9.97637	9.25095
LOC100577949	5.10774	6.26841	7.55054	5.00934
LOC100577955	5.36521	5.34153	5.24707	4.66054
LOC100577958	10.4196	9.08307	9.66432	8.75124
LOC100577959	7.00754	6.42691	5.7123	6.80609
LOC100577963	7.02353	8.16766	7.17324	8.17132
LOC100577966	5.99444	5.91962	5.30769	5.86492
LOC100577967	5.56149	7.08709	7.46451	7.06459
LOC100577972	12.2698	12.3837	12.6107	12.9416
LOC100577974	3.10539	5.07578	5.55553	2.80643
LOC100577976	6.09526	7.344	6.91941	8.29786
LOC100577977	3.98156	5.99122	6.13408	6.11878
LOC100577980	9.29427	6.58338	3.83693	6.8505
LOC100577981	3.45202	4.61125	3.81757	4.53761
LOC100577982	8.01411	8.57733	8.65917	9.33869
LOC100577986	7.15236	6.71013	8.0752	6.75914
LOC100577988	8.82485	7.54319	7.34192	7.81662
LOC100577992	4.82571	6.17193	4.49633	6.32192
LOC100577995	10.7168	10.5162	11.5843	11.0007
LOC100577996	6.35032	5.08177	5.30763	4.96577
LOC100577997	3.45089	3.67096	2.80643	2.80643
LOC100577998	9.76081	8.15611	8.42969	8.03988
LOC100578002	3.67275	4.97507	4.03378	4.51225
LOC100578005	10.0901	8.27917	8.30533	8.28284
LOC100578006	8.68485	8.82337	8.2471	9.27488
LOC100578011	9.49102	6.06092	5.66138	6.12676
LOC100578014	8.6925	8.42549	8.0098	8.75709
LOC100578015	4.73748	5.9594	5.23869	4.97486
LOC100578017	6.96592	7.86545	8.16897	7.34402
LOC100578020	5.77368	5.13453	4.7263	4.75673
LOC100578023	2.80643	3.19747	2.80643	2.80643
LOC100578025	13.053	4.39248	3.52673	2.80643
LOC100578030	11.8795	11.3905	10.0537	10.5095
LOC100578031	9.09387	8.93666	8.82184	8.10144
LOC100578035	7.87265	6.96357	8.33865	7.02588
LOC100578040	8.72804	8.23469	7.68096	8.27515
LOC100578041	3.22184	4.01129	4.35672	5.27887
LOC100578042	9.22718	6.90143	5.34057	5.92985
LOC100578044	9.21966	3.82387	4.20815	2.80643
LOC100578045	6.98155	6.78148	6.46927	6.04923
LOC100578046	8.91031	11.38	9.85286	10.931
LOC100578048	10.6116	3.48038	4.03119	2.80643
LOC100578051	6.62311	7.63917	8.33118	7.77504
LOC100578055	8.62208	4.00599	2.80643	2.80643
LOC100578059	11.0175	7.166	8.05691	7.2985
LOC100578060	8.161	5.01127	3.52867	4.24204
LOC100578061	4.04607	3.20179	4.03382	3.82747
LOC100578066	10.9461	13.2642	9.35401	13.9316
LOC100578067	5.42079	5.16776	5.0861	5.72048
LOC100578068	11.2718	11.2624	10.4315	9.27899
LOC100578071	8.36208	8.43386	7.94492	8.66033
LOC100578072	3.71154	4.47437	4.82453	5.66498
LOC100578084	4.26052	11.1289	7.70691	9.8658
LOC100578085	7.37241	6.54473	11.3901	6.19179
LOC100578089	8.96445	7.02712	6.93979	6.7541
LOC100578090	3.56782	10.6904	9.73082	10.2255
LOC100578091	3.38396	3.3579	2.80643	2.80643
LOC100578093	4.2167	4.59351	4.21076	4.50885
LOC100578100	4.12522	4.30873	4.36166	3.84505
LOC100578105	5.5858	4.98434	5.76165	4.24506
LOC100578106	8.34527	8.02399	9.03552	7.48602
LOC100578107	11.608	3.95616	4.03319	4.24232
LOC100578109	6.63405	6.67118	6.93889	6.71345
LOC100578112	3.79542	5.72835	9.56345	6.34782
LOC100578113	7.68184	7.57228	6.89812	8.18366
LOC100578119	8.32209	7.78352	8.09238	7.90955
LOC100578121	4.84804	6.62915	9.74695	9.85272
LOC100578123	6.52348	3.19821	4.02985	2.80643
LOC100578126	7.31473	7.36669	5.62538	6.39446
LOC100578129	10.9915	7.32104	7.02089	7.47691
LOC100578130	3.38442	3.19809	3.81532	2.80643
LOC100578132	10.0694	8.63265	10.2857	9.05964
LOC100578133	7.29158	6.33009	6.62609	5.38116
LOC100578137	3.90502	4.79509	2.80643	2.80643
LOC100578144	3.97435	4.50631	9.11931	4.24661
LOC100578146	9.97482	8.38744	9.66529	9.72931
LOC100578151	4.39826	4.88222	4.20998	4.24314
LOC100578156	4.40493	6.89469	8.95009	9.04624
LOC100578157	6.2462	7.54747	5.49729	8.00707
LOC100578159	10.6822	9.66314	10.012	9.98437
LOC100578161	11.1878	9.57371	9.85285	9.6028
LOC100578162	7.31272	7.63529	8.24402	6.95952
LOC100578165	5.58171	7.97205	7.10514	7.84925
LOC100578168	4.06787	5.40459	5.72653	2.80643
LOC100578170	6.90962	7.15925	6.02527	6.41167
LOC100578177	4.89714	8.45669	8.90651	8.18945
LOC100578184	4.33038	4.59019	4.48849	2.80643
LOC100578188	6.88629	6.60425	6.63612	5.85126
LOC100578191	5.76084	6.58749	6.61209	6.1415
LOC100578193	4.28547	4.07309	9.48359	5.12846
LOC100578200	7.7289	6.03319	5.85649	5.02524
LOC100578201	11.2935	9.18291	9.31838	9.04834
LOC100578205	9.40474	7.25663	7.44957	6.80201
LOC100578207	4.48275	6.44716	7.09954	4.7688
LOC100578209	9.55401	8.80761	9.99529	8.58824
LOC100578212	6.94443	8.41983	8.45275	8.09605
LOC100578213	10.0319	9.11541	8.28053	7.60599
LOC100578215	8.95009	7.43244	9.89268	7.30086
LOC100578218	7.3946	9.52338	8.83315	9.62211
LOC100578220	8.98823	5.77123	8.70088	7.37006
LOC100578223	5.01894	4.84514	4.7172	4.94485
LOC100578226	8.74597	12.4347	9.6813	11.3767
LOC100578227	5.24839	6.30586	6.66082	5.77774
LOC100578232	6.02945	8.19206	7.04281	7.78418
LOC100578233	7.06908	6.21047	5.34243	6.00086
LOC100578235	6.54191	6.36933	6.44009	6.8444
LOC100578236	10.0948	7.2573	6.87477	7.69488
LOC100578237	11.1378	7.97825	7.73058	7.4334
LOC100578238	4.92186	6.71826	8.32931	7.15342
LOC100578239	5.58344	5.83366	6.69019	5.9212
LOC100578243	9.14986	9.27728	8.90017	9.02805
LOC100578245	5.1933	6.43918	6.56367	6.26011
LOC100578246	11.0089	8.40589	8.58016	8.57949
LOC100578247	3.38569	9.77413	6.52722	7.28781
LOC100578248	8.50654	5.93696	6.31185	7.34106
LOC100578249	3.98176	4.96683	4.90693	6.12049
LOC100578253	10.0627	10.4103	10.8148	10.4974
LOC100578255	11.2808	4.93182	5.37301	5.43267
LOC100578257	8.21539	8.11498	7.39495	7.91143
LOC100578259	6.46888	6.814	6.46972	7.25321
LOC100578260	9.12129	8.87832	8.96799	8.58066
LOC100578262	12.0567	10.7786	10.701	10.7682
LOC100578263	5.5917	5.51018	7.19072	5.14399
LOC100578265	3.09902	3.48666	3.8182	3.82844
LOC100578266	9.40049	7.4877	7.9204	7.12445
LOC100578269	5.39308	6.88341	4.67666	5.10511
LOC100578271	9.70092	8.49219	7.97614	8.69827
LOC100578276	3.83387	3.48048	5.08861	3.84534
LOC100578277	5.70352	5.74038	5.81006	6.38945
LOC100578281	8.69573	9.4595	9.88962	9.61809
LOC100578286	5.82823	7.68644	7.83492	6.40553
LOC100578289	11.1651	3.35797	2.80643	2.80643
LOC100578296	4.00568	3.97282	4.8357	2.80643
LOC100578298	7.90895	9.05739	7.76203	7.4264
LOC100578300	10.1556	9.09007	8.03463	9.08571
LOC100578307	4.30356	5.28509	8.04484	7.50725
LOC100578309	5.93202	6.85061	6.0678	5.2607
LOC100578311	7.81862	8.51462	9.01649	8.12512
LOC100578314	8.69309	5.80056	3.85653	5.30401
LOC100578316	9.46847	5.63108	4.36209	3.83852
LOC100578321	6.63731	9.8316	8.58403	8.8018
LOC100578323	7.61958	4.05132	10.0843	4.28155
LOC100578329	4.68883	5.51361	5.16584	3.8423
LOC100578330	8.52725	7.44672	6.87527	7.54526
LOC100578332	7.76217	8.25167	8.66482	8.31861
LOC100578334	5.80992	3.58332	3.81432	2.80643
LOC100578337	7.1238	9.062	8.08118	8.07643
LOC100578339	10.0493	8.20885	8.35125	8.0277
LOC100578341	5.23587	6.5905	7.92514	6.38889
LOC100578345	4.80423	6.12425	4.36499	5.29669
LOC100578346	9.83106	6.77282	7.13698	6.69567
LOC100578347	2.80643	2.80643	2.80643	2.80643
LOC100578349	4.57856	6.1524	10.373	7.29994
LOC100578352	3.30736	3.82335	2.80643	2.80643
LOC100578355	6.03748	8.78677	7.77867	8.9134
LOC100578356	11.2796	9.00336	7.44861	7.30269
LOC100578360	7.72637	8.9068	8.77518	9.42367
LOC100578363	9.50713	6.2488	7.00152	5.55635
LOC100578368	6.78808	7.87046	8.00551	7.63093
LOC100578370	8.3022	7.74787	8.01666	7.63806
LOC100578380	6.03176	5.52397	5.80805	5.50075
LOC100578382	7.84465	6.45236	5.37305	5.14244
LOC100578386	9.49215	8.8551	8.86573	8.39135
LOC100578388	9.20331	8.74981	9.24207	8.33868
LOC100578389	8.06466	6.32091	9.02251	7.92319
LOC100578397	7.7056	8.64182	7.85906	8.7013
LOC100578399	6.74387	5.82446	6.02642	5.64571
LOC100578400	8.29345	3.75284	2.80643	3.84266
LOC100578404	11.7699	10.486	10.6669	11.0518
LOC100578406	9.45662	6.91442	6.60799	6.41073
LOC100578412	3.30813	4.26514	4.03304	3.84453
LOC100578413	6.53628	5.33446	7.00196	4.24263
LOC100578417	4.63577	5.14914	5.23857	5.54998
LOC100578418	3.23547	5.429	5.63144	6.61996
LOC100578420	8.0567	8.61729	8.78084	7.63614
LOC100578421	6.22657	5.49792	8.83681	5.79762
LOC100578423	9.13167	9.35047	9.25135	9.39857
LOC100578424	8.9786	6.43111	6.63555	6.58758
LOC100578428	7.28451	6.3121	5.85144	6.5745
LOC100578429	9.80343	6.17699	7.52182	6.20942
LOC100578433	11.2761	10.04	9.23508	10.2797
LOC100578434	7.66925	10.2198	10.7341	10.2791
LOC100578437	8.38539	12.3809	7.86558	9.76228
LOC100578439	9.43436	10.9287	9.86666	11.2557
LOC100578442	11.9401	5.85314	6.17749	6.12729
LOC100578443	8.96562	5.86716	6.58222	5.55037
LOC100578445	9.76495	7.71673	6.93149	6.31497
LOC100578446	3.22489	4.72198	2.80643	4.75476
LOC100578448	4.54109	6.70758	4.36864	6.73352
LOC100578450	10.6863	9.94834	10.3112	9.28455
LOC100578464	9.71923	7.87894	8.364	8.19716
LOC100578466	5.21991	4.67757	8.41422	3.88699
LOC100578467	11.721	5.12375	10.2695	5.87386
LOC100578468	12.1655	4.13849	2.80643	2.80643
LOC100578472	7.36872	7.40641	7.68182	7.91998
LOC100578473	7.00963	7.41908	7.37516	7.53607
LOC100578476	4.53971	5.03012	4.72548	4.97401
LOC100578478	5.50148	5.87914	2.80643	5.55862
LOC100578479	8.81389	7.93239	7.43689	7.55661
LOC100578482	8.69241	7.07782	6.93972	6.85245
LOC100578483	6.24125	6.21528	6.10391	6.19638
LOC100578484	4.12625	4.82659	5.08882	4.96689
LOC100578498	5.77807	6.68088	6.75926	8.29166
LOC100578502	4.83421	6.9508	4.72575	4.53609
LOC100578503	8.54615	7.74391	7.69395	8.11715
LOC100578507	7.54611	7.28352	6.83033	6.52085
LOC100578512	5.64364	5.3677	7.27646	7.23104
LOC100578513	8.14356	8.82181	8.19502	8.82926
LOC100578514	3.66637	4.30877	3.52713	2.80643
LOC100578515	12.61	11.8954	9.58553	11.1266
LOC100578519	9.27742	9.97609	10.0014	10.2187
LOC100578522	9.32399	8.6524	8.30857	8.72525
LOC100578523	6.73851	7.44933	7.65597	7.39498
LOC100578524	6.52075	9.26162	9.28753	8.85981
LOC100578526	7.53275	7.04589	7.63064	6.33366
LOC100578529	9.56682	8.98534	9.38153	9.15904
LOC100578530	6.20538	6.33699	6.31537	6.26127
LOC100578532	3.57027	6.90463	2.80643	6.45831
LOC100578534	5.97823	5.94556	5.17964	5.78062
LOC100578537	9.95855	8.0741	8.71464	8.65665
LOC100578540	4.71767	4.6729	4.50739	5.38184
LOC100578542	7.18353	5.46468	2.80643	6.13952
LOC100578543	9.0093	4.01261	4.36161	4.53959
LOC100578546	8.46715	7.11287	6.48288	7.08052
LOC100578547	7.82429	7.25044	7.80201	6.64934
LOC100578548	6.48364	4.98806	4.61639	3.84017
LOC100578551	6.19292	8.36126	7.00452	8.34438
LOC100578556	11.2346	10.197	10.2172	10.0694
LOC100578557	9.45232	10.4546	12.1101	10.5568
LOC100578559	8.63114	7.1266	7.19075	6.805
LOC100578560	6.63731	7.47662	6.68841	7.24467
LOC100578561	10.3621	3.82359	3.81668	2.80643
LOC100578562	3.94036	3.82374	3.52777	2.80643
LOC100578563	12.1687	8.39268	8.51718	7.69414
LOC100578566	7.37632	4.43643	5.43258	4.89607
LOC100578571	12.7374	4.12048	5.00452	2.80643
LOC100578575	8.32961	8.19159	6.17737	7.26331
LOC100578576	6.93913	4.43186	5.43581	4.96922
LOC100578579	11.0994	11.4281	10.1541	12.0712
LOC100578580	6.11475	7.15325	6.60932	7.35522
LOC100578581	6.0073	6.49974	6.31552	6.78187
LOC100578586	4.97883	5.08023	4.49572	10.1587
LOC100578587	3.384	3.35786	2.80643	2.80643
LOC100578592	3.61831	3.89103	3.52769	2.80643
LOC100578597	11.2967	10.0915	10.3944	10.6933
LOC100578600	7.49829	9.67382	10.661	9.694
LOC100578602	8.94201	8.82253	8.68986	9.89458
LOC100578606	10.461	9.11093	8.38922	10.1075
LOC100578609	4.58123	5.82889	7.68156	6.12282
LOC100578611	10.0555	8.59482	6.54498	5.88706
LOC100578613	7.69488	7.28891	7.77862	6.27821
LOC100578614	5.14945	5.01327	4.36202	4.53013
LOC100578617	3.61878	5.87704	7.13646	5.29485
LOC100578618	3.75789	6.71597	3.81791	7.01038
LOC100578621	8.04051	10.9272	11.6982	11.0784
LOC100578624	6.88059	7.67339	7.702	7.19439
LOC100578625	3.30788	3.48099	3.52656	2.80643
LOC100578628	5.3025	4.57728	4.87989	5.55777
LOC100578629	7.23625	6.62226	7.17641	6.99967
LOC100578631	9.7154	9.89446	9.64667	10.3759
LOC100578641	4.86968	5.57967	6.09836	4.9804
LOC100578649	3.19915	3.89401	3.77503	4.92452
LOC100578651	3.75393	4.26397	5.16329	2.80643
LOC100578653	7.1422	8.29496	7.88185	8.22371
LOC100578654	10.5228	7.08536	6.56181	6.5787
LOC100578660	10.7469	9.60718	9.83727	10.3096
LOC100578661	10.7854	10.7828	10.7535	10.7759
LOC100578662	8.7878	6.90764	8.31034	6.01335
LOC100578664	3.51328	3.82563	3.8192	4.96259
LOC100578665	8.62962	7.48903	7.06595	7.37013
LOC100578666	3.90873	3.47494	3.53156	2.80643
LOC100578668	6.04024	4.22143	3.56731	3.89491
LOC100578672	3.4512	2.80643	2.80643	2.80643
LOC100578674	8.86976	6.59392	6.17752	6.34498
LOC100578680	5.38643	11.8761	12.2131	11.9962
LOC100578684	5.69383	7.24595	7.52398	7.04637
LOC100578685	3.21747	4.96283	4.49598	4.76476
LOC100578691	11.2135	5.68968	5.15247	5.6906
LOC100578694	9.61007	8.83373	8.83158	8.22529
LOC100578696	8.87037	8.82794	11.683	9.31455
LOC100578697	6.48136	7.77921	7.02251	7.79885
LOC100578698	10.5753	8.00758	9.80561	7.67632
LOC100578699	9.63776	3.19759	3.81704	2.80643
LOC100578703	5.00862	5.78585	5.25628	5.11964
LOC100578704	5.90794	6.27511	5.37349	6.19662
LOC100578705	11.5599	11.0838	11.1587	12.2932
LOC100578706	11.3418	9.81355	10.197	9.94881
LOC100578708	7.7892	9.36384	11.6918	10.1631
LOC100578709	9.64837	10.4569	11.7186	10.6076
LOC100578713	7.61011	7.35062	6.66298	7.8334
LOC100578714	4.46251	6.63419	6.06528	6.58874
LOC100578715	9.40149	6.49811	7.34945	6.21333
LOC100578716	6.49327	6.15094	5.99268	5.96452
LOC100578718	12.1241	8.80159	5.49574	8.89131
LOC100578719	5.29557	4.73955	6.02567	4.24351
LOC100578721	8.9711	7.99391	8.56817	8.21443
LOC100578723	6.9277	7.30096	7.02274	6.8739
LOC100578724	3.11612	4.21951	2.80643	2.80643
LOC100578725	6.35778	7.3287	6.24906	6.90787
LOC100578726	10.1686	5.7986	6.34692	5.77277
LOC100578727	13.2775	8.42792	4.71505	8.03795
LOC100578729	3.71115	4.01202	4.72433	2.80643
LOC100578730	3.56509	3.88832	4.21512	5.14709
LOC100578731	3.9763	5.68904	5.23875	7.70663
LOC100578732	3.87141	3.1988	3.52515	2.80643
LOC100578733	4.2238	5.14843	5.35986	5.94542
LOC100578734	6.43896	7.81219	7.13603	8.12161
LOC100578735	4.44107	5.74468	5.43595	4.53512
LOC100578736	8.93681	7.2074	7.80219	7.02656
LOC100578739	6.29096	7.94802	7.71532	7.17526
LOC100578743	10.3415	8.74417	8.88314	9.1829
LOC100578744	5.02003	4.0698	3.81764	5.42657
LOC100578745	6.48855	6.34158	7.12077	5.96295
LOC100578746	7.90994	6.05271	5.08771	5.76717
LOC100578751	3.21665	4.64354	4.20981	3.84515
LOC100578752	9.25369	7.52202	8.23817	6.94663
LOC100578763	7.45918	7.92439	7.57744	7.47761
LOC100578769	8.26705	8.7806	9.45724	8.33964
LOC100578770	5.5757	7.47175	6.83002	6.41579
LOC100578773	8.66126	6.66508	6.47018	6.62925
LOC100578774	4.32866	7.99302	10.7521	8.40817
LOC100578776	6.96267	8.31394	6.93916	8.21935
LOC100578779	3.83728	5.26097	3.8179	4.52609
LOC100578780	13.5527	5.60672	5.1655	4.77453
LOC100578782	6.77265	8.56543	7.496	10.2271
LOC100578783	8.34525	5.38571	4.49552	5.87578
LOC100578797	7.20678	8.43669	8.21256	7.63218
LOC100578798	3.75503	3.95491	3.52859	4.77104
LOC100578801	5.99684	5.59238	5.49098	2.80643
LOC100578805	6.21611	7.13902	7.08511	6.53609
LOC100578810	4.88501	4.86668	6.0386	5.8674
LOC100578811	4.076	4.59161	3.52903	4.51225
LOC100578813	8.84269	8.50209	8.3692	8.50936
LOC100578814	5.10998	4.16878	2.80643	4.8285
LOC100578816	5.42924	7.05128	9.87274	4.53529
LOC100578818	8.80019	10.4747	9.40149	10.8335
LOC100578820	4.57592	6.41237	6.49837	5.77548
LOC100578821	4.09926	5.76216	5.94337	4.24004
LOC100578822	6.26045	5.87981	9.51858	6.4103
LOC100578823	9.60935	9.18741	8.32111	9.01818
LOC100578824	3.56802	4.4704	3.5286	4.53658
LOC100578826	11.3324	10.1601	10.6401	10.6257
LOC100578828	7.84323	8.54409	8.28034	8.38986
LOC100578829	8.21067	6.68147	5.98524	8.31059
LOC100578833	7.33618	5.28778	5.57644	5.13494
LOC100578834	6.87516	5.76266	7.42009	5.54354
LOC100578842	5.36701	2.80643	4.61441	2.80643
LOC100578852	8.53653	6.179	6.49832	6.65078
LOC100578853	6.77597	6.63388	6.66197	7.37766
LOC100578854	5.90906	7.13841	9.60856	5.94774
LOC100578860	3.09658	3.67088	2.80643	2.80643
LOC100578862	3.7931	4.60716	4.20689	4.54897
LOC100578864	6.04154	7.37942	7.32646	6.93293
LOC100578865	8.11419	8.39351	9.30984	9.79681
LOC100578875	7.69529	7.8755	8.60721	7.68755
LOC100578877	6.03364	5.30965	4.03411	5.6719
LOC100578879	9.67855	9.19507	9.84273	9.55242
LOC100578881	6.79386	4.18835	5.43757	4.73088
LOC100578883	9.71917	7.78403	8.51713	8.8502
LOC100578885	12.1027	11.2681	11.4208	11.8257
LOC100578886	3.09958	3.2025	3.81832	3.82414
LOC100578888	10.6196	7.93491	9.08625	8.57747
LOC100578890	8.11974	8.71991	8.22965	9.17315
LOC100578892	7.46033	7.54368	6.49923	7.16675
LOC100578893	10.3207	8.673	8.60133	8.43639
LOC100578894	5.56473	5.73653	6.17812	5.94687
LOC100578899	10.4779	12.8504	10.3177	12.63
LOC100578901	7.13008	7.36812	6.73765	7.67361
LOC100578907	8.97348	8.49472	8.39548	8.53225
LOC100578909	9.16095	9.85183	10.4421	10.1745
LOC100578910	5.19395	6.30053	5.71244	6.20325
LOC100578913	4.95347	6.76991	6.63625	7.02469
LOC100578919	2.80643	5.87031	4.10682	5.92872
LOC100578920	3.30835	4.35226	4.0331	6.34524
LOC100578921	6.73712	7.16351	5.98585	7.63394
LOC100578924	8.31911	6.53765	7.4044	6.5353
LOC100578925	9.63685	12.6814	12.8308	14.3575
LOC100578927	11.0444	10.0335	10.7062	10.0937
LOC100578928	4.67135	6.03228	10.0098	4.9688
LOC100578929	4.20699	7.07856	7.99676	5.55175
LOC100578931	10.29	7.96758	7.87023	7.65952
LOC100578935	2.80643	3.36562	2.80643	3.83337
LOC100578936	4.5634	6.28498	5.89943	5.86211
LOC100578937	8.94514	9.23239	9.18236	9.61364
LOC100578939	11.6966	10.0453	9.25216	9.62798
LOC100578943	7.46598	7.33709	7.64444	6.77034
LOC100578947	9.6403	9.48423	10.0929	9.66749
LOC100578952	6.24028	5.64297	6.21329	5.54738
LOC100578953	11.6584	10.1981	9.98553	11.2581
LOC100578955	5.5758	13.8868	10.3637	14.9074
LOC100578957	4.86681	4.91552	4.59821	5.64033
LOC100578966	4.80374	4.76939	4.92002	4.53482
LOC100578975	6.68814	7.3619	6.14115	7.25713
LOC100578976	9.04259	8.32462	10.7055	8.97102
LOC100578978	5.51943	4.43717	14.244	4.23681
LOC100578984	12.5634	8.51123	7.35623	8.73188
LOC100578988	5.16069	5.58124	6.17782	6.26928
LOC100578989	8.07636	4.12182	4.20616	2.80643
LOC100578990	7.58484	8.49235	9.18427	9.68627
LOC100578995	6.79223	5.05814	5.08885	4.53487
LOC100578998	4.8054	4.82913	4.36197	4.76492
LOC100578999	9.26918	5.70896	5.73125	5.40603
LOC100579003	9.61013	8.72039	8.95743	8.70801
LOC100579005	5.03292	6.0945	5.71244	5.66549
LOC100579007	6.38255	6.96636	4.82639	5.87278
LOC100579008	5.3093	5.35794	5.31385	5.63677
LOC100579011	3.4376	3.98026	3.46624	3.92738
LOC100579015	7.62533	9.24585	7.81341	8.41945
LOC100579018	4.33032	3.95809	13.5586	2.80643
LOC100579019	3.31112	4.99823	7.88241	5.39976
LOC100579021	5.51464	6.82562	6.61009	6.77514
LOC100579022	7.0828	2.80643	4.35797	2.80643
LOC100579024	7.26353	7.38276	6.02672	6.67042
LOC100579026	6.55386	4.76019	5.55583	6.21115
LOC100579031	5.09943	6.20704	4.35821	5.75346
LOC100579034	9.88433	6.92388	7.77276	7.30465
LOC100579038	6.44819	7.29438	5.94238	8.04386
LOC100579040	8.03503	8.01282	8.70858	7.81577
LOC100579047	5.43966	2.80643	4.03032	2.80643
LOC100579049	10.5171	9.69984	10.6594	9.48163
LOC100579052	4.83584	6.21434	5.71267	6.33974
LOC100579053	8.2105	9.48403	9.4989	9.7692
LOC100579054	4.9246	6.34083	6.68684	6.58733
LOC100579055	4.92926	4.41718	4.76142	4.65827
LOC100579057	7.19103	6.55908	6.63627	6.67757
LOC100579058	10.4998	6.12407	4.00232	4.94991
LOC100579061	10.083	8.56504	8.56498	8.41935
LOC100642173	8.62399	3.35816	3.5278	2.80643
LOC100820634	11.4589	8.91919	7.6427	9.16837
LOC100859932	4.93492	9.62529	8.75678	9.91762
LOC101664701	5.1283	4.8449	2.80643	5.67007
LOC102653572	4.78872	4.93112	5.55505	4.21304
LOC102653577	3.66961	4.91427	3.52882	2.80643
LOC102653587	3.56781	4.44442	5.87603	4.54046
LOC102653588	9.66832	6.46214	6.93975	6.85301
LOC102653596	4.3744	3.35913	3.52608	2.80643
LOC102653601	8.80519	7.66575	7.71847	7.43126
LOC102653609	5.79886	12.5743	7.0807	12.6318
LOC102653614	6.4124	7.21753	7.98023	7.01054
LOC102653615	4.54132	2.80643	4.03136	2.80643
LOC102653636	3.30672	3.35866	2.80643	2.80643
LOC102653637	3.44488	3.20038	3.53163	3.84564
LOC102653640	5.4412	6.89643	5.71458	5.56642
LOC102653641	6.98289	6.43715	6.93983	6.04628
LOC102653652	3.66724	2.80643	3.81591	2.80643
LOC102653654	3.51116	3.58204	2.80643	2.80643
LOC102653655	6.01114	10.6721	8.8895	11.5907
LOC102653658	4.72377	11.3094	8.80453	11.3424
LOC102653663	2.80643	3.19792	3.81631	2.80643
LOC102653673	5.43704	5.63851	4.9198	5.29461
LOC102653680	3.09673	3.82339	3.52813	2.80643
LOC102653687	4.87183	6.20617	4.14144	4.84599
LOC102653693	4.76677	3.19786	2.80643	2.80643
LOC102653695	3.90683	2.80643	4.03167	2.80643
LOC102653702	7.4322	6.94376	6.73759	7.30746
LOC102653703	3.90891	3.19902	3.52872	3.84025
LOC102653709	4.6189	6.57378	5.00731	5.13403
LOC102653716	3.1351	3.2967	3.89995	3.96805
LOC102653718	3.09826	2.80643	3.8122	2.80643
LOC102653727	7.74197	4.85497	5.00717	5.76844
LOC102653738	3.38484	2.80643	4.20793	2.80643
LOC102653748	6.93804	8.99866	7.43442	6.94739
LOC102653753	8.1254	5.92883	5.82911	6.19143
LOC102653759	9.6278	7.78321	7.73104	7.83441
LOC102653763	4.23133	6.80696	5.49555	6.20956
LOC102653764	5.44203	6.09163	9.43313	6.6097
LOC102653771	4.26647	5.07321	5.16688	4.51232
LOC102653773	6.49278	7.25586	6.44017	6.46615
LOC102653778	3.30751	2.80643	2.80643	2.80643
LOC102653780	4.77099	7.98367	7.46419	6.12805
LOC102653782	4.55242	5.80307	4.21805	5.52079
LOC102653784	4.69138	5.5675	5.43635	5.41734
LOC102653793	8.38639	8.72063	8.84887	8.26666
LOC102653795	5.9055	5.70093	5.8093	4.96719
LOC102653797	4.24267	6.32782	5.97496	7.3619
LOC102653798	5.88524	5.42677	5.37333	4.96569
LOC102653800	3.75066	10.6962	7.37203	9.78104
LOC102653803	3.21608	4.30742	2.80643	2.80643
LOC102653810	3.5493	3.86635	4.27225	2.80643
LOC102653814	3.30811	2.80643	4.03147	2.80643
LOC102653815	6.85255	8.9354	8.17792	7.92407
LOC102653824	7.16009	6.45595	6.3165	6.48364
LOC102653832	3.6197	3.95559	3.8176	3.84273
LOC102653835	2.80643	3.48191	2.80643	3.8442
LOC102653839	7.1809	7.32456	8.05739	8.00883
LOC102653840	4.09642	4.21844	3.52853	4.24761
LOC102653843	2.80643	3.19747	2.80643	2.80643
LOC102653856	4.1504	4.77632	4.61837	3.80149
LOC102653857	3.87685	4.07727	4.92081	3.83166
LOC102653858	2.80643	2.80643	2.80643	2.80643
LOC102653862	7.40013	9.42313	8.77085	10.1249
LOC102653865	3.21645	3.35851	3.52717	2.80643
LOC102653873	3.94384	5.42576	4.97828	5.30986
LOC102653879	10.3877	10.0748	10.4799	9.77336
LOC102653881	3.216	4.34998	2.80643	2.80643
LOC102653888	3.97242	4.14033	2.80643	4.22852
LOC102653890	5.19204	5.824	5.49558	6.90336
LOC102653893	5.28451	5.7158	5.66142	5.55054
LOC102653894	7.92155	11.113	11.2007	9.91512
LOC102653897	5.55696	3.35839	5.36965	2.80643
LOC102653899	3.0973	3.19852	2.80643	3.84279
LOC102653910	3.71155	4.2652	4.61212	2.80643
LOC102653920	6.53335	6.40017	7.40426	7.33324
LOC102653922	5.97228	6.77531	8.76899	5.87067
LOC102653927	3.21588	3.19782	2.80643	2.80643
LOC102653928	3.51393	3.82738	3.52874	4.23908
LOC102653930	7.29705	7.49988	7.06207	7.58268
LOC102653932	3.09674	3.75063	3.52812	2.80643
LOC102653935	5.44076	5.37354	6.02586	5.65995
LOC102653936	3.71217	4.54275	5.7616	4.53738
LOC102653938	4.31217	4.55208	5.55411	5.53001
LOC102653940	10.0318	11.4172	11.9687	11.0614
LOC102653947	3.71266	3.67261	2.80643	3.8432
LOC102653951	7.39947	8.41766	9.42526	9.02517
LOC102653952	6.48627	4.86403	5.00784	5.2701
LOC102653954	7.20681	7.37464	6.54296	8.18268
LOC102653955	5.78787	6.43155	5.50714	5.64072
LOC102653956	6.01149	5.92211	3.5295	4.46295
LOC102653957	4.30951	7.2028	6.31568	7.53498
LOC102653958	3.71316	3.95679	3.52876	3.84102
LOC102653960	5.21018	6.90344	5.66295	6.97769
LOC102653961	10.3169	4.95732	4.70165	5.03413
LOC102653965	10.008	8.53195	9.63028	9.04189
LOC102653966	2.80643	2.80643	2.80643	2.80643
LOC102653967	3.45465	4.96865	3.81797	4.75489
LOC102653979	3.38569	4.12399	3.5287	3.84071
LOC102653988	3.56953	4.55101	3.52098	2.80643
LOC102653993	3.87092	4.12071	2.80643	4.24749
LOC102653994	3.71413	3.75455	2.80643	4.23904
LOC102654001	3.09661	3.58178	2.80643	2.80643
LOC102654007	6.30252	5.87111	5.81131	6.34898
LOC102654008	2.80643	3.35778	2.80643	2.80643
LOC102654012	4.68923	5.53099	5.00723	6.1993
LOC102654014	7.60417	7.33895	7.74351	8.14523
LOC102654025	2.80643	2.80643	2.80643	2.80643
LOC102654029	9.48292	11.4851	9.93076	12.6878
LOC102654041	3.90646	3.19818	3.81499	2.80643
LOC102654047	3.75559	4.22082	3.52864	4.96582
LOC102654049	3.5158	2.80643	2.80643	3.84151
LOC102654053	2.80643	3.19859	3.52903	3.8439
LOC102654066	6.16965	7.37794	7.35153	6.67739
LOC102654069	5.88838	7.04503	6.66771	7.62972
LOC102654074	3.51123	3.19768	2.80643	2.80643
LOC102654078	3.6177	3.48	2.80643	2.80643
LOC102654083	11.5049	10.1311	10.2118	10.2921
LOC102654084	7.50062	7.03662	8.31606	7.02831
LOC102654086	8.39574	10.6738	10.1747	11.4279
LOC102654090	5.14264	5.87946	5.71336	6.44823
LOC102654091	3.75491	4.06899	2.80643	3.84442
LOC102654099	2.80643	3.19747	2.80643	2.80643
LOC102654108	6.49188	6.85243	6.14246	7.56375
LOC102654111	6.16506	9.22653	9.08236	8.76845
LOC102654114	3.10922	3.67833	4.26196	2.80643
LOC102654121	8.26005	8.32877	8.07635	8.03981
LOC102654122	5.89075	7.62576	7.22579	7.90932
LOC102654127	9.76958	11.7448	10.7716	11.3669
LOC102654138	4.52004	4.76573	4.20874	2.80643
LOC102654146	5.62327	5.58127	4.03325	9.02328
LOC102654158	2.80643	2.80643	3.53196	3.84264
LOC102654159	6.62456	8.08734	7.22704	8.33871
LOC102654160	4.57887	4.90605	6.80706	5.55569
LOC102654161	4.31747	4.66276	5.07083	4.57848
LOC102654165	9.72784	12.1234	8.14517	10.9215
LOC102654166	7.75942	11.3102	9.42609	12.4549
LOC102654169	8.4458	9.45036	8.05293	11.1951
LOC102654173	2.80643	2.80643	2.80643	2.80643
LOC102654175	4.52425	5.73325	4.2101	5.13333
LOC102654183	3.79606	4.47108	2.80643	4.53561
LOC102654184	6.56195	6.26231	7.61703	7.06844
LOC102654186	9.47445	7.78553	8.4229	7.97261
LOC102654192	4.79255	5.43385	5.80996	5.75441
LOC102654206	4.7186	3.75063	2.80643	2.80643
LOC102654211	3.31011	4.01844	5.99888	2.80643
LOC102654212	6.26456	5.55067	4.36205	4.52917
LOC102654216	3.93937	3.48012	2.80643	2.80643
LOC102654242	4.39641	4.73885	4.61095	2.80643
LOC102654245	2.80643	3.35778	2.80643	2.80643
LOC102654246	3.21662	3.35915	4.20519	2.80643
LOC102654257	5.93888	5.03278	2.80643	5.42948
LOC102654261	7.38067	6.56677	6.40992	6.33708
LOC102654268	3.45907	4.13877	4.61757	4.21165
LOC102654271	8.44183	9.55334	5.08888	9.67862
LOC102654281	5.33858	8.3509	9.06762	9.35851
LOC102654282	7.68734	9.28576	9.2061	8.54559
LOC102654286	6.0793	6.87271	6.10332	4.97202
LOC102654289	4.37969	6.06985	5.2391	5.1255
LOC102654309	3.97435	5.05574	4.61603	5.14217
LOC102654312	7.59743	6.56251	7.22588	7.36241
LOC102654313	4.15692	4.17651	3.81789	4.52655
LOC102654315	8.30435	4.77318	4.6165	4.7619
LOC102654331	7.06276	7.3568	7.19054	9.06924
LOC102654344	11.2221	7.04117	5.71215	6.99318
LOC102654345	6.38099	6.6403	6.31578	6.95683
LOC102654349	4.0071	4.64496	4.20991	3.84354
LOC102654353	6.57777	9.30588	10.2781	9.24651
LOC102654355	5.76038	4.50457	6.90791	5.61151
LOC102654365	8.82835	9.18318	8.53705	8.22755
LOC102654366	3.21653	3.58298	4.2063	2.80643
LOC102654368	2.80643	3.67579	3.52407	2.80643
LOC102654369	8.06917	7.50922	7.64281	7.33447
LOC102654371	4.92105	3.58264	3.52708	2.80643
LOC102654379	7.84254	7.81781	7.87365	6.76428
LOC102654380	3.3838	3.35805	2.80643	2.80643
LOC102654384	6.19049	6.28446	6.76054	6.33897
LOC102654393	3.7539	4.90344	2.80643	2.80643
LOC102654395	8.82425	7.50055	7.71836	7.6121
LOC102654398	5.61764	6.32752	5.43646	5.53853
LOC102654405	3.09813	3.82939	2.80643	4.7578
LOC102654408	3.38462	3.67269	3.52599	2.80643
LOC102654426	10.2495	11.8015	10.5182	10.8163
LOC102654427	4.29059	5.97042	10.176	5.67789
LOC102654435	2.80643	2.80643	2.80643	2.80643
LOC102654436	4.1531	8.19174	3.52857	7.86499
LOC102654448	6.47705	8.01514	5.48424	8.25118
LOC102654452	4.5795	4.1716	4.82647	4.77186
LOC102654461	4.2795	3.47997	2.80643	2.80643
LOC102654465	8.74759	8.28279	7.80208	8.48071
LOC102654470	5.14725	4.64597	5.30764	5.28883
LOC102654481	2.80643	2.80643	2.80643	2.80643
LOC102654482	4.69971	6.99143	5.71181	6.79234
LOC102654488	6.02418	9.08275	8.15993	10.9916
LOC102654495	3.44824	4.39631	4.82661	2.80643
LOC102654496	3.11632	3.85749	2.80643	3.87306
LOC102654510	6.35505	8.31568	10.5575	8.29244
LOC102654517	9.57438	7.13045	6.60962	6.52037
LOC102654520	2.80643	5.9527	7.08084	3.8459
LOC102654530	3.38511	4.01415	2.80643	3.84342
LOC102654533	7.86492	6.50391	7.06104	7.66388
LOC102654534	6.17781	5.12227	2.80643	2.80643
LOC102654541	3.94797	4.07832	3.52899	4.22659
LOC102654542	4.93489	4.0679	4.35982	2.80643
LOC102654555	7.67224	8.34258	8.39272	8.15133
LOC102654567	5.95386	6.96195	6.96162	7.40669
LOC102654576	3.30726	4.21786	2.80643	2.80643
LOC102654579	8.32913	6.39512	6.58151	6.95274
LOC102654580	3.90802	4.07023	2.80643	4.24333
LOC102654585	4.28339	4.74053	4.21003	4.96436
LOC102654592	9.2043	7.80739	7.75463	8.29276
LOC102654594	9.1369	6.47497	6.58243	6.46812
LOC102654597	3.21736	3.95668	3.81773	3.84094
LOC102654608	3.75741	4.71364	4.92042	4.95705
LOC102654609	3.30764	4.6425	3.81655	2.80643
LOC102654610	6.31465	8.83939	7.26081	8.63423
LOC102654621	4.81903	4.06971	2.80643	4.53592
LOC102654626	9.83461	9.61076	9.32437	8.94404
LOC102654640	10.3494	8.37264	8.66468	8.7467
LOC102654641	5.08372	5.29286	5.4957	5.29313
LOC102654652	4.94482	5.82825	6.75091	5.42526
LOC102654653	11.0742	10.7312	11.1691	10.536
LOC102654660	4.92708	4.49072	3.80324	3.83455
LOC102654676	10.85	5.78419	4.72564	5.87195
LOC102654681	7.42346	7.81817	7.80078	7.85117
LOC102654682	7.98021	7.94544	7.79121	7.37911
LOC102654683	15.4869	5.67158	4.03313	4.53524
LOC102654685	2.80643	3.19747	2.80643	2.80643
LOC102654691	11.1446	12.1536	11.8473	12.8366
LOC102654696	5.91124	5.52784	7.52155	5.42958
LOC102654708	7.58513	7.28177	6.83042	6.69072
LOC102654712	4.00722	5.3331	5.0071	5.77034
LOC102654715	5.23969	5.70053	6.37862	4.24459
LOC102654726	4.00811	4.87056	4.49812	4.54165
LOC102654729	2.80643	3.20131	2.80643	3.83778
LOC102654736	6.76057	8.20017	8.09446	8.35496
LOC102654737	8.14084	8.70323	7.88136	9.35507
LOC102654740	2.80643	3.89135	3.52769	2.80643
LOC102654745	3.71122	3.75007	2.80643	2.80643
LOC102654746	5.27466	7.14113	6.24797	6.74833
LOC102654758	3.83742	5.70874	5.00765	5.65063
LOC102654763	3.92558	5.80191	6.32174	5.27312
LOC102654766	5.04857	13.6771	5.00736	3.84018
LOC102654768	5.58099	5.89728	5.00742	5.95071
LOC102654773	9.94427	9.34098	8.86348	8.94938
LOC102654776	6.51628	5.30469	2.80643	4.54926
LOC102654777	6.21168	5.91722	12.3757	7.31203
LOC102654781	2.80643	3.19747	2.80643	2.80643
LOC102654782	3.09802	2.80643	4.36399	3.84123
LOC102654783	5.07931	2.80643	3.53393	2.80643
LOC102654791	10.6846	10.099	10.2773	9.91471
LOC102654795	4.82167	6.17456	5.50356	4.5317
LOC102654799	3.09776	4.35598	4.03335	4.52858
LOC102654800	6.22294	7.91201	6.9425	6.90048
LOC102654804	3.56605	3.82413	2.80643	2.80643
LOC102654839	4.15298	4.93263	7.04147	5.87181
LOC102654841	2.80643	4.61434	2.80643	5.42853
LOC102654858	7.18714	6.98773	6.80737	6.84928
LOC102654860	6.89568	3.54741	4.0539	2.80643
LOC102654867	4.59665	5.9385	6.91819	6.35308
LOC102654871	7.92352	6.7159	7.61718	7.65616
LOC102654874	3.71303	4.57958	4.82667	4.76763
LOC102654878	3.09655	3.67096	2.80643	2.80643
LOC102654889	6.9858	7.85686	7.59031	8.01834
LOC102654890	7.92742	8.24496	7.76613	8.70046
LOC102654894	4.44064	7.05611	4.03309	5.96026
LOC102654897	4.68438	3.95334	2.80643	2.80643
LOC102654905	3.45515	3.36222	2.80643	4.94906
LOC102654906	3.83641	4.01948	3.52109	2.80643
LOC102654911	5.66245	5.08992	5.85608	5.27317
LOC102654919	8.8443	7.92633	8.55912	7.9316
LOC102654920	4.07224	3.96175	4.01768	2.80643
LOC102654925	7.52542	5.43027	4.72608	5.65631
LOC102654930	5.81739	7.78032	6.71259	6.41446
LOC102654936	4.44861	7.55526	6.91992	6.1728
LOC102654949	5.02931	6.77691	5.69784	7.51656
LOC102654952	7.73341	8.05958	8.59328	8.05296
LOC102654955	9.52159	11.0004	9.95653	13.0543
LOC102654959	11.1715	4.95652	8.29663	5.6724
LOC102654964	5.65935	8.34185	8.98594	7.46008
LOC102654965	8.05841	7.4613	7.15456	7.64271
LOC102654968	3.38511	4.06958	3.5286	5.29067
LOC102654970	5.71563	6.56205	6.41251	7.22552
LOC102654975	7.87643	11.6758	8.95024	11.3524
LOC102654986	3.31217	3.59079	3.52909	4.22043
LOC102654987	10.638	10.8797	11.2727	11.3263
LOC102654993	8.19085	5.85553	4.36189	5.76676
LOC102654994	5.64389	6.26818	7.59006	6.41709
LOC102655008	7.79554	5.64057	6.76023	4.96778
LOC102655009	3.51132	3.9532	2.80643	2.80643
LOC102655030	8.99988	10.3036	9.50902	10.5664
LOC102655031	4.49173	4.59128	4.2107	5.11009
LOC102655034	5.91606	6.34366	6.10403	6.40102
LOC102655047	5.24176	6.20439	5.30777	5.42237
LOC102655050	8.36146	7.87531	8.15032	7.83506
LOC102655054	4.57997	4.57808	9.66248	5.5521
LOC102655057	3.09639	3.67141	2.80643	2.80643
LOC102655058	3.50943	3.74804	4.85416	4.52646
LOC102655072	7.69728	7.7015	9.33944	7.89686
LOC102655073	13.0339	4.53276	6.61158	4.91189
LOC102655078	4.70001	4.59313	4.92111	4.22173
LOC102655090	9.2985	11.7314	12.6495	11.4691
LOC102655092	2.80643	4.43357	4.0338	4.245
LOC102655097	6.80814	5.53513	5.30802	5.94782
LOC102655100	7.1802	10.6916	10.5775	11.5695
LOC102655102	3.754	4.34983	4.7255	4.77573
LOC102655107	5.25993	4.1798	3.81804	3.83271
LOC102655111	5.41889	6.2467	5.90085	5.74525
LOC102655112	8.37159	6.7768	7.09945	7.22344
LOC102655120	8.4922	9.43479	9.16075	9.3901
LOC102655124	8.8921	8.18997	7.98697	7.83057
LOC102655126	6.27905	6.98023	5.87563	6.13238
LOC102655127	6.70849	6.26347	5.30767	6.47044
LOC102655130	3.58457	3.87242	3.94125	4.62352
LOC102655131	3.71233	5.79918	2.80643	5.42876
LOC102655134	3.31038	4.80698	4.49635	6.25252
LOC102655138	4.4014	4.96587	4.92046	5.27837
LOC102655139	4.42022	5.56345	5.37336	5.13641
LOC102655141	7.56814	8.35141	8.63971	7.17422
LOC102655147	3.66798	4.545	4.49588	4.24208
LOC102655148	5.23854	9.54335	6.83008	11.0458
LOC102655153	4.50326	4.26687	3.52865	4.53406
LOC102655156	4.5691	7.20319	4.72657	5.40221
LOC102655168	3.30868	4.54479	4.36187	4.24241
LOC102655180	3.61165	4.17377	4.99936	3.85627
LOC102655185	4.11376	5.44428	6.59707	6.7375
LOC102655188	5.62921	5.94199	5.37399	5.64485
LOC102655189	3.83564	3.58425	4.03323	3.84102
LOC102655202	3.51341	3.1988	2.80643	3.84155
LOC102655203	5.2141	7.36186	5.85624	6.10202
LOC102655213	6.23328	5.18845	4.89914	6.31723
LOC102655217	6.7278	6.00668	4.61694	5.8406
LOC102655218	3.21812	2.80643	2.80643	3.84295
LOC102655219	3.83546	4.17363	4.3619	3.84147
LOC102655220	4.83712	4.61559	5.80968	4.96037
LOC102655228	13.2126	8.90139	8.62565	9.29713
LOC102655229	6.77443	7.92521	7.9528	6.89772
LOC102655238	6.22328	6.58792	6.17825	6.18624
LOC102655240	4.92911	5.01757	5.3082	5.27486
LOC102655243	7.70981	10.7105	11.826	10.3071
LOC102655244	11.5781	8.97213	9.66111	10.4303
LOC102655247	3.51139	3.58179	2.80643	2.80643
LOC102655249	5.39686	7.2177	4.82633	8.48773
LOC102655259	7.43137	7.60314	7.25911	8.45025
LOC102655263	6.65421	8.3718	7.26259	7.79222
LOC102655268	7.25758	9.23488	10.4811	8.83928
LOC102655272	7.13623	7.48445	6.52786	7.52307
LOC102655282	3.4506	3.35831	2.80643	2.80643
LOC102655284	7.46064	7.59426	8.01707	7.51545
LOC102655285	3.098	3.35533	2.80643	2.80643
LOC102655287	3.21959	2.80643	4.03644	3.83635
LOC102655306	4.32836	4.17141	5.23385	2.80643
LOC102655319	3.94144	3.48078	2.80643	5.29336
LOC102655329	12.2733	12.9744	13.9995	13.8299
LOC102655332	6.69118	8.79277	9.30245	9.42854
LOC102655352	3.90848	5.70325	4.36191	6.04075
LOC102655353	2.80643	2.80643	2.80643	2.80643
LOC102655356	6.93681	5.05747	2.80643	4.2446
LOC102655357	6.75651	10.032	5.89352	6.00302
LOC102655367	4.46254	3.35942	3.52866	4.24257
LOC102655388	5.13682	6.06126	5.66285	5.82709
LOC102655391	5.71992	7.67574	7.60378	7.25871
LOC102655392	4.97702	8.78318	5.60806	9.75471
LOC102655399	8.01764	6.18202	6.28251	6.51151
LOC102655407	12.7501	12.9921	13.1018	12.6398
LOC102655411	7.74453	7.60709	7.06176	7.89409
LOC102655420	6.3117	7.39733	5.49617	6.93308
LOC102655422	3.56778	5.16896	5.08868	4.77217
LOC102655429	3.21616	3.47983	2.80643	2.80643
LOC102655434	3.84285	3.99184	3.82463	2.80643
LOC102655435	3.51192	3.58249	4.0309	2.80643
LOC102655436	5.85264	5.36712	9.41597	5.1454
LOC102655440	6.87307	7.99966	6.76195	9.04099
LOC102655446	7.80477	7.909	9.21364	7.43221
LOC102655449	4.76645	4.88853	4.63117	5.62022
LOC102655452	6.53393	7.08524	5.6633	7.08439
LOC102655457	3.66703	3.95463	2.80643	3.84453
LOC102655461	4.57257	5.61426	5.43724	6.60443
LOC102655463	5.9417	4.22167	4.36191	3.84125
LOC102655466	4.69037	5.01829	5.21065	4.54663
LOC102655469	3.75667	5.92244	4.92027	5.76207
LOC102655470	4.07708	4.21429	4.57647	4.82352
LOC102655476	2.80643	3.19747	2.80643	2.80643
LOC102655479	9.51219	8.24084	9.95658	9.05829
LOC102655493	4.01505	5.12091	3.81822	5.51632
[truncated: 7,991 more rows]

## Sheet: TableS1f_slater_gene_counts
Supp. Table S1: Output files for homology-based BLAST searches, OrthoFinder-based analysise, and transcript abundances for honeybee tissues
Manuscript name: Analysis of human BBS protein homologues in insects supports alternative non-ciliary functions.
Author list: Alexander Ewerling, Ina Köhler, Isa Graebling, Anna Wierczeiko, Elisa Kotzurek, Susanne Foitzik, Susanne Gerber, Thomas J. Colgan, Helen May-Simera
Table S1f: Gene-level counts for individual libraries created and sequenced for male (drone) and queen gonadal and brain tissues as generated by Slater et al. (2022; BioProject accession code PRJNA260604). For each gene per sample, normalised (variance-stablised transformed) gene-level counts are provided.
Gene_ID	queen1_gonad	queen2_brain	queen3_brain	queen4_brain	queen5_brain	queen6_brain	drone1_brain	drone2_brain	drone3_gonad	drone4_gonad	drone5_gonad	drone6_gonad	drone7_gonad	queen7_gonad	queen8_gonad	drone8_brain	drone9_brain
GeneID_100037419	8.45497	4.8322	4.31826	4.99188	5.03818	4.50969	4.92102	4.72982	4.85529	3.87084	3.98176	5.02484	4.64749	9.99347	8.83705	7.7377	5.56492
GeneID_100049551	8.85671	9.11331	9.1029	9.25499	9.36738	9.30061	8.85283	8.76368	10.9988	11.2147	10.9161	11.6206	11.1062	9.73607	9.61354	9.4074	8.87999
GeneID_100126690	7.225	9.49382	9.75593	10.3413	10.1133	10.1539	7.53352	6.56549	9.53804	6.58856	10.2933	10.2476	6.99403	9.20922	8.7603	6.86346	7.23869
GeneID_100174948	10.6773	11.7901	11.8683	12.0622	11.9889	11.9336	11.6395	11.675	11.7615	11.7688	12.4297	12.0423	12.6966	11.459	10.9739	11.3514	11.6164
GeneID_100187709rk1	8.85477	9.35193	9.25151	9.40148	9.09959	9.03854	9.89129	9.70283	9.68527	9.61556	9.31612	9.42822	9.70154	8.68978	8.86879	9.85532	9.79886
GeneID_100188973	11.0499	10.0472	10.1077	10.097	9.98838	10.0115	10.642	10.3398	10.2235	10.6024	10.3017	10.3163	10.3461	11.0516	10.7801	10.4165	10.4649
GeneID_100191002	13.7735	13.1194	12.7315	13.1229	12.6551	12.8189	12.75	12.7239	13.7895	13.2875	14.0732	13.6062	14.0083	14.7884	13.9398	12.475	12.7687
GeneID_100192200	7.47007	5.78684	5.2504	5.78673	5.24482	5.77031	4.9208	5.02604	6.62485	5.80212	7.99116	6.39618	7.12383	8.94075	8.6062	6.10478	4.59208
GeneID_100192201	4.21953	5.25247	4.12785	4.60111	4.44564	4.64304	4.92021	4.99288	3.45987	3.87077	4.35411	3.95347	4.31113	5.05814	4.96112	5.2767	4.88623
GeneID_100192202	6.28047	5.29627	5.90744	4.78632	5.75773	4.96214	6.33123	6.62581	6.25026	7.03091	8.05582	7.75103	9.60259	7.86897	6.61177	5.36831	5.81106
GeneID_100216325	13.3256	13.8911	13.5404	13.8308	13.6709	13.7711	14.0523	13.9867	14.4083	15.0948	16.1108	15.75	16.0884	12.9818	12.5579	13.7304	13.435
GeneID_100216489	4.70762	5.38156	4.95521	5.86252	5.11744	6.03018	5.63408	6.61363	9.78048	10.2752	9.06481	10.2818	10.0246	4.72386	4.3907	4.95422	6.32739
GeneID_100302584	10.3687	10.3588	10.3306	10.2052	10.1369	10.3333	10.7278	10.9371	10.6921	11.0712	10.7815	11.1696	10.9562	9.94349	9.91237	10.6975	10.8053
GeneID_100328599	11.5962	9.95611	10.5523	10.2466	10.3864	10.4376	9.81299	10.1651	9.67656	9.34987	10.7235	9.5703	9.9689	11.6802	11.6485	10.5509	10.3863
GeneID_100359409	12.1087	12.752	12.6378	12.8039	12.7363	12.8295	13.7637	13.6274	13.6884	13.7857	13.1665	14.3281	13.5742	12.1101	11.9493	12.6143	12.9701
GeneID_100359410	12.0965	12.8715	12.4646	12.8297	12.5293	12.8485	13.7757	13.7454	13.5979	13.415	12.8565	13.9441	13.4189	12.3517	11.9603	12.5316	13.0489
GeneID_100576090	4.63964	6.44582	7.60658	6.96119	5.33878	5.88489	5.63253	6.95707	7.51137	7.01041	7.92345	8.01351	9.0454	4.95817	3.79394	5.47453	5.72262
GeneID_100576341	4.00084	5.41774	5.61834	5.27888	5.52464	5.535	5.29945	5.56691	4.8572	4.5266	7.08867	4.43495	5.55656	5.15105	4.49613	8.29744	5.11739
GeneID_100576395	10.6896	11.9345	11.1281	11.4606	11.4366	11.2946	10.3077	9.86574	10.6873	11.6352	11.9019	11.555	11.4319	11.695	11.6985	8.74797	8.40845
GeneID_100576480	3.45987	4.61839	4.39439	4.72652	4.29519	3.86403	5.99201	6.5464	3.45987	4.72281	3.45987	3.95502	3.45987	3.89187	3.93095	5.83935	6.03143
GeneID_100576681	4.53039	6.62724	6.99585	6.77351	6.74214	6.41516	6.27633	5.9873	6.79652	5.48234	4.36881	4.16061	5.90278	5.539	5.27016	5.18423	5.06397
GeneID_100576714	4.09002	5.42549	4.60582	5.05432	5.04483	4.44383	4.1771	4.14302	6.21688	4.90049	4.20078	4.29595	6.18297	4.50933	4.27665	4.39283	4.24008
GeneID_100576749	6.31139	6.39839	6.25827	6.10644	6.11961	6.07545	5.51188	5.23193	5.77115	7.11188	6.33328	6.25093	8.95809	6.26017	6.0412	6.2316	7.04631
GeneID_100577031	4.78204	6.38718	6.35768	5.65465	5.98753	5.67006	7.39531	6.26541	5.14137	4.45004	3.98148	3.45987	3.45987	4.72076	4.44446	5.34485	5.49851
GeneID_100577181	4.74069	8.2388	8.23226	7.99532	7.78888	7.93012	6.97976	6.48836	5.51553	4.34017	4.30878	3.45987	5.26127	5.01795	5.61869	6.91931	7.20863
GeneID_100577189	6.73887	10.5597	11.0571	8.95363	12.0967	11.1941	9.67446	8.96728	5.88518	6.90629	5.88916	5.67637	5.34923	6.82593	7.01006	5.88528	8.6234
GeneID_100577309	4.68895	6.16851	6.20412	6.33822	6.03342	6.22865	5.89183	6.07711	6.94996	5.20055	4.45821	5.39013	4.57552	4.99979	4.76727	5.6125	6.4355
GeneID_100577371	6.30331	6.02537	6.55791	5.85702	5.755	6.34741	4.45549	4.59355	7.16942	6.90597	8.59099	6.72543	7.50169	5.79905	5.28731	4.74701	4.23318
GeneID_100577446	6.76887	5.37753	5.45967	6.03155	6.00527	5.47559	5.67113	6.16246	5.88206	4.27357	3.98153	3.45987	5.73496	6.10869	6.94071	6.82334	4.92155
GeneID_100577482	5.98862	6.38358	6.81072	5.92763	6.49929	6.49038	5.5892	6.89243	5.78181	4.47466	4.51237	3.45987	4.33255	6.80701	7.0977	7.75814	5.94388
GeneID_100577714	5.23318	9.44157	9.44184	9.37644	8.98271	9.52403	7.88735	8.27767	7.79786	5.5647	6.12441	5.26668	6.90349	6.28891	5.75848	9.08847	9.42754
GeneID_100577786	6.65262	9.64405	9.8223	9.67882	9.67424	9.82329	8.96144	9.29184	7.91615	6.1072	6.82666	6.31026	7.88915	7.07269	7.48895	10.2353	10.3976
GeneID_100577813	4.33244	5.89302	5.26155	5.76602	5.68046	4.37761	4.35189	3.96819	3.45987	3.88331	3.45987	4.4634	3.45987	4.53068	4.22233	5.0209	3.45987
GeneID_100577867	7.90022	8.08837	8.334	7.5335	7.64475	8.334	6.1998	7.16387	8.09164	5.80251	5.60378	5.03074	8.53571	7.6338	8.11651	7.85404	7.26635
GeneID_100577902	6.99201	7.69084	7.92163	7.39936	7.69161	7.75153	6.27913	6.3747	7.474	4.36718	4.79955	4.15714	5.9427	7.64046	7.8003	7.31984	6.55232
GeneID_100577921	5.57135	3.45987	3.45987	3.45987	3.45987	3.45987	3.45987	3.45987	3.45987	3.45987	3.45987	4.11101	5.06983	4.81304	5.06783	3.45987	3.45987
GeneID_100577979	6.39013	5.75554	5.64089	5.278	5.3891	5.38302	4.45528	7.99801	6.35734	4.88805	5.55746	3.95522	4.89678	6.66426	6.49156	5.80959	9.76343
GeneID_100578013	7.88588	7.47165	8.03428	7.406	7.61343	7.90055	6.44823	7.13247	8.80228	5.30853	5.60331	4.3101	8.2845	7.69603	8.28162	8.88104	7.82738
GeneID_100578047	5.54176	5.87014	5.2473	5.16327	5.07099	5.13292	5.0604	8.77001	6.70867	4.83592	5.55745	4.64469	4.31166	5.82546	6.40199	5.87094	10.3643
GeneID_100578083	7.21547	7.2754	7.82833	7.1708	7.25564	7.40012	5.39516	6.62555	7.14625	4.46378	4.95858	4.75055	7.1382	6.86602	7.6324	8.14672	7.33184
GeneID_100578127	11.7369	10.6861	10.7348	10.8781	10.7837	10.8945	10.3394	10.3793	10.2261	10.3126	11.0381	10.4883	10.795	11.957	11.7768	11.1189	10.3983
GeneID_100578142	7.50387	7.74917	8.30455	6.86916	7.21844	8.21926	6.7736	6.81388	6.2511	3.45987	4.35393	3.45987	6.12033	6.82604	6.84642	7.56686	7.67604
GeneID_100578189	6.29093	7.96938	6.27602	7.18437	7.90741	7.00729	6.22174	5.81196	6.73794	6.63976	7.75403	6.99413	6.94799	7.59048	5.7219	7.56219	7.80591
GeneID_100578210	8.14841	5.62962	5.17806	5.27729	5.5956	5.81664	4.75804	6.35003	3.45987	4.93692	4.48691	3.45987	4.64757	7.87198	8.39694	5.99784	7.12384
GeneID_100578230	5.20946	5.56388	5.51535	6.61158	6.18763	5.53501	7.28715	8.07265	6.98911	7.53855	7.63654	7.38805	8.3114	7.59013	6.38131	7.09088	7.77911
GeneID_100578244	3.45987	4.44616	3.84743	4.04091	3.8383	3.8636	3.45987	4.30519	5.36738	3.45987	4.48604	3.45987	3.45987	3.89187	3.45987	4.78275	4.06112
GeneID_100578252	13.043	11.173	10.9503	11.1411	11.0481	11.0097	10.6912	10.6957	11.0605	10.9357	11.4059	11.1984	11.4879	13.3617	13.0421	11.0175	10.492
GeneID_100578402	7.79609	7.69749	7.61458	5.78362	6.6838	7.71516	5.05968	6.37393	6.25275	4.27372	4.60271	3.45987	4.89634	7.88452	8.64402	6.11528	7.39328
GeneID_100578506	13.0166	13.212	13.1971	13.1945	13.4278	13.2255	12.829	13.0328	13.0414	13.0499	13.0853	13.2035	13.4256	13.4348	13.4174	12.7493	13.0146
GeneID_100578520	4.15144	5.8642	6.27161	5.89065	6.045	5.85072	5.49563	5.42413	7.23693	5.72392	3.45987	3.96842	6.81416	4.08662	4.74739	4.95557	5.19399
GeneID_100642168	5.43477	6.09648	6.05508	5.68205	6.05669	6.56513	5.40292	5.81422	6.01815	4.27395	3.98176	3.95493	5.18801	6.326	6.61167	7.3254	5.92607
GeneID_100642169	5.22434	4.4846	4.45636	4.57082	5.10177	5.48166	4.58162	4.73253	3.45987	4.82982	4.52639	5.01706	5.97122	4.89626	5.10876	5.30168	5.11295
GeneID_100642170	3.77347	4.69507	5.64256	4.60083	5.10787	4.43491	4.84258	4.73046	7.51672	6.44567	5.29666	4.15596	5.79041	4.6532	4.79235	3.92816	4.48804
GeneID_100642171	3.7735	5.56378	6.03818	5.03617	6.21777	5.28192	5.0606	4.64132	7.16904	5.53527	4.88535	4.54553	7.6932	4.8455	5.6735	4.26407	4.8101
GeneID_100642172	3.45987	5.89708	5.92488	5.03583	5.75505	5.59068	4.75868	4.68658	6.13899	4.72304	3.45987	3.95434	5.73525	3.45987	4.79202	4.62664	4.76968
GeneID_406065	5.04646	9.07398	8.46209	8.67504	8.30621	8.64393	11.2759	11.5087	14.7537	15.5733	14.38	15.2399	14.9997	6.19718	4.6956	10.2346	10.0965
GeneID_406066	9.31632	13.861	12.9279	13.1006	11.94	12.2759	9.30014	10.0197	9.34094	10.3985	9.81556	9.80474	10.3201	9.13901	8.65763	11.2855	9.86716
GeneID_406067	7.6331	11.1967	10.7333	10.8523	10.4879	10.614	9.18128	9.66845	12.2588	12.656	13.4314	13.5115	13.6631	8.27777	9.43701	10.1426	9.54258
GeneID_406068	8.77089	12.0455	12.1896	12.0966	12.1851	12.5859	11.0749	10.9721	11.2439	11.3792	11.798	11.8004	12.3132	9.00774	8.53148	10.8289	10.7833
GeneID_406070	6.33441	12.0184	12.32	12.2802	12.1942	12.4284	10.2942	10.2666	5.09757	5.25694	7.13526	6.14509	5.91716	7.22563	6.2358	9.50513	10.4389
GeneID_406071	5.72267	11.9961	11.8828	12.3146	12.3969	12.3992	12.4805	11.9372	8.38362	7.74744	9.34431	7.68739	8.75441	7.28732	7.269	9.4193	11.5876
GeneID_406072	11.9891	13.4523	13.546	13.4505	13.678	13.6121	12.5405	12.6836	13.6393	15.1576	14.5623	15.104	16.3584	12.9418	12.0233	12.023	12.6751
GeneID_406074	8.94593	10.8424	10.8376	10.2884	10.8785	10.9449	13.4108	13.6484	13.4646	13.0425	12.7073	13.5473	12.9438	9.18713	9.16336	13.0747	13.5881
GeneID_406075	15.1723	16.6645	16.4708	16.7072	16.5138	16.624	17.1887	16.8657	16.2384	16.6285	16.8555	16.7664	16.8886	15.8809	15.6508	17.0739	16.6798
GeneID_406076	13.5901	14.8151	14.6649	15.0012	14.8613	14.8703	14.2688	14.2285	14.573	15.7027	15.3149	15.4926	15.5623	14.24	14.0846	13.1518	13.8715
GeneID_406077	12.4863	8.79414	8.65426	9.46049	8.92932	8.98943	8.72845	9.27276	11.3011	11.0306	12.6433	10.9184	12.3725	12.2087	11.5782	10.1145	9.64444
GeneID_406078	11.9111	19.4792	18.9632	19.2711	19.1488	19.0432	18.1021	17.8906	14.7217	16.7295	16.4729	15.3039	15.187	12.8962	12.4582	17.2961	17.5274
GeneID_406079	5.3625	13.8062	13.9819	14.2172	14.0684	14.1747	13.1439	13.3127	8.11471	8.97271	9.54904	8.97301	8.93559	8.17691	7.63928	12.1698	13.082
GeneID_406080	9.38121	7.04112	7.55703	7.34628	7.41328	7.55202	7.04205	7.24988	5.37472	7.56084	8.52918	7.30548	7.73244	9.74607	9.94651	7.48457	6.88346
GeneID_406082	8.98934	11.3999	11.6012	11.6131	11.5573	11.6928	11.469	11.3454	9.5908	9.36336	9.0964	9.2916	8.71589	9.21869	8.99003	10.5506	11.1023
GeneID_406083	5.94726	13.1303	13.2092	13.6314	13.2915	13.4069	12.0447	12.2201	6.53051	9.30289	8.29359	6.52354	9.144	6.7762	6.44885	10.944	11.6023
GeneID_406084	11.8668	12.2958	12.3266	12.2294	12.6855	12.363	12.0976	12.0547	12.3766	12.9217	14.4723	13.9251	14.4582	11.8606	11.0131	12.7867	11.9564
GeneID_406086	12.6605	14.1396	13.7977	13.8036	13.7608	13.9026	12.0057	12.0968	12.5955	12.491	12.8059	12.6917	12.8269	13.1845	12.8486	11.7051	12.0102
GeneID_406088	11.9772	23.2617	22.8748	22.8908	22.5559	22.3215	12.2067	14.1152	8.71396	9.45196	10.4412	10.157	11.7475	14.4189	13.042	12.4241	10.7385
GeneID_406090	5.47143	7.26634	7.29355	6.96724	5.87518	7.84701	4.56747	5.76089	3.45987	5.98297	6.50011	6.07274	6.27958	7.90339	7.97346	6.437	5.38396
GeneID_406091	8.07962	9.21128	8.90359	8.73807	6.01608	9.35112	4.6871	5.23364	6.05345	5.82181	6.93563	7.06166	6.48271	8.86218	7.63559	5.99379	5.44986
GeneID_406092	12.3204	12.9615	12.5431	12.754	12.6627	12.6456	12.2176	12.0132	14.2631	14.6286	15.1108	15.1367	15.3549	12.9387	12.4487	12.2716	11.8874
GeneID_406094	10.2112	16.835	17.7122	17.7342	15.9433	16.177	16.0769	16.0504	18.9911	18.7651	16.0932	18.7869	16.551	11.2991	10.603	14.095	16.1247
GeneID_406095	3.90548	3.45987	3.45987	3.86672	3.45987	3.45987	3.45987	3.45987	3.45987	4.04248	4.35917	4.31432	3.45987	4.20716	5.00321	4.19939	3.45987
GeneID_406098	12.048	10.9021	11.128	10.6357	10.7046	11.1975	11.0987	10.8953	10.7646	10.7046	9.80576	10.3158	9.72155	10.9649	11.5851	11.0647	11.0569
GeneID_406099	13.3008	13.9166	13.4819	13.482	13.2722	13.4296	12.8335	13.0427	13.5361	13.442	13.5939	13.6021	13.2778	14.0996	13.992	13.3763	13.2967
GeneID_406100	4.47582	6.39166	5.28671	6.21023	5.9248	6.31481	6.66456	7.67047	5.13756	4.9371	4.79946	4.30311	5.48929	4.2045	4.2004	9.83552	5.96056
GeneID_406101	4.47367	12.9496	13.0577	11.9659	11.3845	13.2042	6.96603	8.64957	7.04089	8.01005	6.88867	7.05092	7.74365	5.72032	4.44514	8.47547	9.82674
GeneID_406102	4.42695	5.53322	5.18985	5.97635	5.48695	5.64388	8.99969	6.45967	6.34415	5.15695	6.77706	5.8964	7.25755	5.39789	6.07974	7.49458	5.91512
GeneID_406103	4.55708	5.30004	4.66238	3.87392	4.21647	5.09198	4.32829	4.37115	5.13476	4.52621	4.19411	4.94799	5.48854	5.90815	5.28801	5.07348	3.45987
GeneID_406104	13.8998	15.2929	15.2637	15.4022	15.4919	15.7178	14.6205	14.7934	7.80432	8.99822	9.91901	8.50366	7.66778	14.6005	13.5056	12.1575	14.3862
GeneID_406106	11.9121	15.5637	15.7005	15.9467	16.0393	15.8633	16.2808	16.0116	12.6978	12.8728	14.3711	13.5164	14.1907	12.7052	11.4384	14.8004	16.087
GeneID_406107	11.3708	12.7249	12.5863	12.7196	12.5569	12.5338	11.8602	11.9651	13.0715	14.0255	13.5815	14.4015	13.3148	11.0447	10.8529	11.7766	11.6547
GeneID_406108	13.0454	14.687	14.3415	14.3949	14.3282	14.0232	13.8426	13.8776	14.7096	14.7465	14.826	14.5993	15.09	13.739	12.7997	14.2375	13.8311
GeneID_406109	3.45987	6.9201	6.68453	7.21009	6.11689	6.82278	6.34048	5.93878	5.11475	5.46127	5.45084	4.78846	4.58342	4.74113	4.22612	8.3846	6.23822
GeneID_406110	7.44666	12.5037	12.732	12.7451	13.0597	13.0418	11.5126	11.6485	8.65163	8.48475	9.82333	9.28083	9.52722	8.7249	6.82997	10.4062	11.7152
GeneID_406111	9.49742	12.2709	12.4012	12.7942	12.3677	12.7402	11.3129	11.509	8.01733	9.02361	9.64379	9.61822	9.15657	10.2397	9.55985	10.0874	11.1709
GeneID_406112	8.74952	12.035	11.7789	12.2027	12.1439	11.9642	13.1357	12.625	15.3773	15.1741	15.335	15.6157	15.7441	9.67823	9.71287	12.2426	12.1314
GeneID_406113	6.35881	14.3314	14.2248	14.4179	14.6563	14.5464	13.8759	13.3549	10.1289	10.8598	11.1113	10.3065	9.81059	6.84691	6.80605	10.6364	12.7176
GeneID_406116	8.22681	6.86715	6.84172	6.14071	4.66526	6.88641	4.15361	4.65933	3.45987	4.99649	5.60381	5.94759	4.47222	7.80836	9.62175	5.2769	5.19702
GeneID_406117	11.4805	12.2896	11.7433	10.6034	11.5336	11.5633	9.31566	9.03704	11.2321	12.8667	13.3012	11.6345	12.458	14.9468	12.9186	9.02919	9.13587
GeneID_406119	12.7538	13.9386	12.9855	13.462	13.0856	12.7303	13.2207	13.9813	13.6097	12.7166	12.9967	13.5651	12.8679	11.8847	11.7637	14.5918	13.0348
GeneID_406120	14.6977	14.8487	14.6748	14.4753	14.3208	14.6985	14.3383	14.437	14.655	14.5062	14.3997	14.4112	14.529	14.7849	14.6998	14.2825	14.4437
GeneID_406121	5.52672	6.77776	6.60398	6.1862	5.38801	6.53816	4.56738	4.994	5.37341	5.34394	6.47678	6.10439	5.55729	8.00731	7.93588	5.99861	5.33479
GeneID_406122	16.5935	16.2224	16.0196	16.2675	16.271	16.3037	16.0305	15.8925	16.1186	16.6914	16.6958	16.5182	16.8538	16.803	16.7482	15.8138	15.5462
GeneID_406123	12.415	12.222	12.6352	12.5969	12.8343	12.7144	11.861	11.6218	11.1074	11.5897	12.8687	12.657	13.1986	12.9573	12.2391	12.3627	11.8796
GeneID_406126	15.5085	15.7822	15.4081	15.4752	15.3229	15.4329	15.0449	14.9958	15.6797	15.5901	16.3523	15.8375	16.3658	16.6857	16.0523	15.0616	14.9932
GeneID_406127	10.4022	13.0653	12.9255	12.9621	12.5207	13.1724	16.7941	16.8547	11.4121	10.4957	13.3072	11.2608	11.4593	11.3526	10.3978	16.3818	16.8779
GeneID_406128	8.67147	10.8871	9.7329	9.78076	9.23079	9.67465	18.6697	18.4358	10.3217	6.97025	14.6678	6.63658	6.82999	9.61824	8.09468	18.5998	18.7846
GeneID_406130	8.18243	5.64216	5.00851	5.1752	5.55127	5.00621	4.67321	4.53974	8.67742	8.869	8.98027	9.20064	9.59436	8.02007	5.05202	7.60736	4.15667
GeneID_406131	11.3739	15.5411	15.197	16.0694	15.3664	15.1973	18.9589	19.1664	12.5997	14.0692	15.9817	12.7599	13.9768	12.5748	11.6457	18.4331	19.6258
GeneID_406133	6.08403	7.27186	7.26593	6.5156	5.61017	6.92857	5.07176	6.26702	4.47522	6.76718	7.40537	7.43422	6.65931	7.01416	7.31348	5.42431	5.88205
GeneID_406134	5.5823	3.45987	3.45987	3.45987	3.45987	3.45987	3.45987	3.45987	3.45987	3.45987	3.45987	3.45987	3.45987	4.32543	4.68234	3.45987	3.45987
GeneID_406135	5.06771	3.45987	3.45987	3.45987	3.45987	3.45987	3.45987	3.45987	5.55597	3.45987	3.45987	3.45987	3.45987	6.54335	5.20195	3.45987	3.45987
GeneID_406140	10.6181	16.3751	16.2023	15.6926	16.1353	15.7557	15.9404	10.8533	12.1567	8.50071	15.4444	9.63603	12.4778	10.8262	10.5485	17.5351	12.2043
GeneID_406141	4.38069	4.76562	4.99385	4.94372	5.07715	5.00487	4.56788	4.30465	3.45987	4.03824	5.10685	3.45987	4.30958	4.20357	4.19942	5.41063	5.11737
GeneID_406143	8.26787	10.8031	10.1138	10.2346	8.24755	10.1179	10.4496	7.76391	10.3527	8.26794	13.62	7.52032	7.85938	9.50639	8.36559	12.2756	7.48524
GeneID_406148	9.59828	11.5001	11.5306	11.4721	11.9035	11.6452	9.7905	9.89911	8.57169	8.86975	9.13585	11.7125	8.88754	9.90123	9.13012	9.76653	10.0019
GeneID_406149	8.03179	6.79238	7.15405	5.94679	5.68826	6.52429	5.67141	6.31589	4.4673	6.51955	7.11941	7.71469	6.52003	8.03005	9.29989	5.99888	6.57243
GeneID_406150	4.8022	12.5004	12.6201	12.5439	12.9541	12.9856	11.8594	11.6084	7.40981	8.35116	8.3347	7.9283	9.17883	5.89845	5.2564	10.9687	11.5979
GeneID_406151	9.54652	12.8069	13.1225	13.1138	13.2535	13.1242	11.2667	11.1118	10.559	10.2194	11.1583	10.4414	11.995	11.0993	10.215	10.8073	11.3549
GeneID_406153	5.99864	12.4307	12.5676	13.0326	12.9385	12.9824	11.6694	11.4429	6.59381	6.31164	8.04061	5.70969	7.64346	6.87796	6.38329	11.4166	11.396
GeneID_406154	14.634	13.8227	13.5484	13.7534	13.564	13.7111	13.9068	13.6961	15.4154	15.3708	15.8347	15.5903	16.2102	15.3643	14.7151	14.7609	13.4446
GeneID_406155	8.88322	13.4809	12.8756	14.2421	13.0296	12.3684	16.6724	16.1097	10.5454	10.802	12.3655	10.9909	11.012	10.1578	10.1319	13.7906	15.6666
GeneID_408270	12.1945	13.6004	13.5378	13.9256	13.7851	13.6146	14.288	14.0276	14.9374	14.9692	14.0209	15.3322	14.6314	12.3255	12.0388	13.1211	13.3361
GeneID_408273	9.87345	9.36634	9.35135	9.63494	9.9516	9.46483	8.05226	8.08352	9.39932	7.35203	6.27071	8.35721	8.48107	10.5508	9.61761	8.12299	8.07414
GeneID_408325	11.7369	11.9325	11.9325	12.3533	12.029	12.1103	11.4634	11.6207	11.2669	11.7292	12.5456	12.1939	12.6677	12.4273	11.9909	11.6386	11.4558
GeneID_408363	12.1953	13.8587	14.0541	14.1866	14.4605	14.3058	12.8319	12.9411	11.2533	11.4206	12.0496	12.6546	12.5668	13.0183	11.5517	12.6755	12.6778
GeneID_408379	7.971	10.0431	11.4784	10.4806	9.75137	11.0298	8.37739	10.5717	11.6808	12.0067	12.8636	11.1214	11.5458	9.41866	8.45091	6.70723	7.58816
GeneID_408380	7.47094	8.70537	8.89984	9.05676	8.99598	9.19126	7.86391	8.34161	10.0912	10.236	10.1002	10.2566	10.7334	9.11407	8.20346	7.28366	7.32752
GeneID_408383	8.33953	9.48357	7.52116	8.10488	7.46062	9.77165	11.5789	11.6017	15.7459	15.5626	15.5472	16.4157	16.5336	8.2824	5.49061	10.5563	11.5912
GeneID_408385	7.2863	15.7415	15.8938	16.1258	16.0631	16.0401	16.1487	15.7962	14.6761	14.3852	16.2091	15.7351	16.5328	10.7981	9.8923	15.8443	15.7998
GeneID_408399	12.676	14.1584	14.2488	14.4063	14.3565	14.4389	14.0927	13.9464	13.2306	13.6345	14.5043	14.2041	14.4176	13.3459	12.703	13.7164	14.062
GeneID_408423	12.6829	13.2779	13.2752	13.0944	13.3515	13.4456	11.4791	11.4755	13.0453	12.5137	13.7161	13.5166	14.0859	13.1699	12.16	11.1579	11.6262
GeneID_408450	10.1949	14.7433	14.9288	15.163	15.1515	15.2763	14.5068	14.5277	12.9142	12.6695	14.9993	13.5021	14.4878	11.4961	10.9226	13.526	14.4475
GeneID_408485	9.59959	13.1184	13.1073	13.1564	13.2598	13.6836	12.082	11.5945	11.6679	11.8132	12.3904	12.3119	13.0668	9.9233	9.03647	10.8933	11.5118
GeneID_408489	12.5325	13.4315	13.621	13.6735	13.9074	13.8217	13.0127	12.6855	12.1457	11.572	13.2379	12.7415	13.5896	13.266	12.9921	12.0346	12.9139
GeneID_408521	16.0633	16.945	16.9284	17.0445	17.1117	17.2777	16.2749	16.9455	16.9768	16.0799	17.5576	17.3116	18.1562	16.6911	14.9855	16.2107	16.9616
GeneID_408529	15.1651	12.756	13.0275	13.139	13.1872	12.9853	12.7444	12.9671	13.1762	13.0937	14.1925	14.0701	14.3496	15.4264	15.2208	11.8351	12.9953
GeneID_408540	11.9618	11.7033	11.5461	11.412	11.2962	11.4883	12.2511	12.193	11.8348	11.6794	11.402	11.8324	11.2705	11.9839	11.8462	11.4564	11.9712
GeneID_408605	14.98	14.8618	14.746	14.874	14.9232	14.7708	14.3862	14.4799	13.6051	14.5796	14.7591	14.6073	14.6397	15.3685	15.226	15.4614	14.3176
GeneID_408606	13.3289	10.9246	10.8535	10.9312	10.9236	10.9097	10.9022	10.8678	10.6449	11.2385	11.3166	11.3462	11.2682	13.48	13.5335	11.6569	10.7787
GeneID_408611	11.9457	11.0489	10.8807	10.9095	10.9367	10.8265	9.94418	10.1733	10.2787	10.8121	10.8357	10.9771	11.1091	12.4311	12.5431	11.3775	10.169
GeneID_408613	11.4999	14.3429	14.3603	14.4955	14.7426	14.4317	13.8098	13.7368	10.8292	10.4109	11.1656	10.0765	10.7714	12.3425	12.3428	13.2156	13.7577
GeneID_408654	13.1196	13.8019	13.5908	13.7295	13.6277	13.6219	12.7794	12.4483	12.5517	12.8843	13.1858	13.0855	13.3103	13.6937	13.3192	12.0959	11.8057
GeneID_408658	10.6058	12.0146	11.8939	11.9604	11.7317	12.1594	11.2932	11.163	12.8389	12.9687	12.5341	13.9011	13.7773	11.4638	10.5024	10.4609	12.1569
GeneID_408689	12.6204	15.0584	15.2309	15.5645	15.0427	15.1589	16.3649	15.9599	12.6248	11.5219	12.9496	11.3189	12.7102	13.6693	12.8601	14.9644	15.7805
GeneID_408726	12.7758	9.82302	10.0942	9.89825	9.94535	9.77232	13.3211	11.5078	9.36135	8.49103	10.1874	9.41177	10.1052	13.1665	12.2739	12.8155	12.866
GeneID_408758	13.6406	12.1782	11.9915	12.1376	12.0515	12.2915	11.1086	11.0529	10.8359	11.5296	12.4905	11.8286	12.183	13.6507	13.3854	11.9071	11.3379
GeneID_408764	11.9808	13.891	14.1083	14.1624	14.7276	14.3075	13.0688	13.1462	9.9691	10.4427	12.4672	10.5842	9.50685	12.6172	12.1855	12.1138	13.1498
GeneID_408786	10.7938	15.1662	15.6454	15.207	15.6076	15.6424	14.1432	13.5183	12.4734	11.5791	13.3302	12.2681	13.3556	11.8048	11.0862	13.0919	14.4582
GeneID_408855	14.8129	12.3231	12.4529	12.4926	12.5323	12.5655	12.734	12.8641	12.5534	12.3204	12.9959	12.8178	13.4458	15.1308	14.677	11.9334	12.3007
GeneID_408879	4.81805	12.1574	12.3478	12.7486	12.8277	12.6079	12.0002	11.7266	6.25533	7.8524	7.97456	6.6584	7.2442	5.65623	4.96135	11.3757	12.1241
GeneID_408880	5.34172	12.4185	12.3742	12.8681	12.9348	12.6506	12.4398	12.0515	8.94383	11.1698	8.11487	9.78731	6.08121	6.10993	5.85535	12.521	12.3215
GeneID_408928	15.7015	15.7315	15.8775	16.151	16.2249	16.0764	17.1344	17.0314	16.816	17.3279	18.328	16.879	17.7015	16.1137	16.0387	17.5281	16.6028
GeneID_408930	6.71824	11.2063	11.2967	12.2147	11.5525	11.4566	15.3611	14.4503	13.0762	13.4139	14.6554	14.7536	14.2549	7.04242	6.78054	12.3837	13.6657
GeneID_408956	12.2655	10.9266	10.9825	11.1941	10.8306	11.2446	11.6389	11.6708	11.6844	10.567	11.6469	11.8988	12.0348	13.1679	12.9777	10.9656	11.5076
GeneID_408984	12.6674	11.288	10.8487	10.9051	10.7447	10.921	10.8456	10.8768	11.9611	11.7352	11.2958	12.0187	11.7337	12.7934	12.4444	10.88	10.6881
GeneID_408995	5.31447	11.009	11.2513	11.2963	11.4985	11.3191	9.04261	9.01535	5.7049	6.02673	5.95637	5.39481	6.47831	5.43212	4.96745	8.35964	9.31508
GeneID_409003	9.94639	11.2882	11.6165	11.934	11.9419	11.8288	10.8024	10.7131	7.49501	8.77268	9.51828	9.21149	10.4743	11.0908	10.1439	10.676	11.1813
GeneID_409012	7.0484	13.289	13.6455	13.5425	14.3279	13.4097	12.6363	12.4339	11.8554	12.0675	14.1843	13.07	14.073	8.53008	7.58503	11.258	12.9207
GeneID_409018	14.135	15.3896	15.5759	15.2893	15.8699	15.6886	13.8357	14.3509	11.9185	11.5923	13.7123	14.6311	15.0371	14.2741	14.087	13.4532	14.4724
GeneID_409040	5.65301	11.7343	12.2945	12.1514	12.0398	12.0395	12.6157	12.317	3.45987	4.88991	5.52871	5.56049	8.74828	6.97486	5.98258	11.4694	12.4613
GeneID_409042	4.91485	8.62698	7.83819	8.02764	9.19036	7.54066	6.00193	6.22877	6.64165	6.18995	9.05834	4.5534	5.74531	6.68832	6.38081	7.96609	6.25989
GeneID_409097	9.62551	11.7761	11.7534	12.1551	12.5607	11.7503	11.7728	11.7076	10.7481	11.0887	10.8347	11.4922	10.906	10.0244	10.1598	12.9785	11.4157
GeneID_409148	15.2436	16.351	16.0568	16.3609	16.06	16.2661	16.5229	16.3025	15.8612	15.9681	15.9596	16.1284	16.3012	16.1726	15.625	16.2129	15.8397
GeneID_409224	10.8816	11.7189	11.6767	11.944	11.5762	11.8017	11.9224	11.9087	11.3891	11.7598	11.9321	12.0829	11.9048	11.5555	10.8657	11.4295	11.1295
GeneID_409227	11.6274	13.3183	13.1833	13.2409	13.4285	13.4539	12.1424	12.0126	12.7154	12.8131	13.9419	13.4735	13.9687	12.1914	11.5757	12.3299	12.085
GeneID_409345	11.7208	9.04465	8.9504	9.43934	9.31478	9.24457	7.0229	8.18733	5.88456	4.72349	7.11942	5.03235	6.38812	13.5964	12.9402	12.9429	7.17123
GeneID_409354	10.812	6.20661	5.79859	5.27715	5.85292	5.69697	5.6297	5.52521	8.12417	9.72596	10.1097	8.15894	9.2017	12.4712	11.7912	7.46049	4.63848
GeneID_409356	12.3205	11.5742	11.1936	11.5969	11.3838	11.5121	11.2985	11.3607	11.565	11.2775	12.3341	11.6226	12.3772	13.3841	12.3635	11.9989	11.1674
GeneID_409372	5.31526	10.8283	10.9535	11.2695	11.1798	11.178	9.90904	10.0074	7.05062	7.77065	6.94154	7.8292	7.10375	5.59693	5.23885	8.79839	9.85144
GeneID_409376	4.99068	15.528	15.772	15.8212	15.8515	15.7637	14.4182	14.5881	8.74626	8.97943	6.7774	6.8313	8.61798	4.06899	4.12355	12.8396	14.3749
GeneID_409398	13.8455	15.3061	14.4769	14.845	14.7217	14.5945	14.6659	14.7354	14.2901	14.6199	15.1145	15.3546	15.1714	14.9446	14.4553	14.7158	14.4241
GeneID_409418	17.9022	18.6175	18.453	18.639	18.4446	18.5433	19.939	19.7241	18.8257	19.4145	20.182	19.5307	20.0213	18.7813	18.4924	19.7552	19.7746
GeneID_409469	13.8122	12.6396	11.1329	11.1687	12.0564	12.4025	8.06497	8.66546	7.39951	9.79405	11.6904	9.41782	13.4082	14.2016	14.4373	11.017	9.18822
GeneID_409490	10.3013	12.8895	12.0017	12.0786	11.4541	11.4646	8.08808	10.1969	14.3409	13.7544	15.1004	15.3494	14.8233	10.0596	7.9416	10.4606	8.36405
GeneID_409555	8.01058	11.1944	11.0903	11.1253	10.7068	10.91	9.12926	9.56839	11.4326	11.3782	11.8682	11.6948	12.0046	9.59317	10.2106	9.50895	9.61912
GeneID_409587	14.3864	15.1446	14.4792	14.6714	14.6224	14.5812	14.27	14.5457	15.1756	15.3911	14.7348	15.3083	14.4541	14.6471	14.7009	14.8828	13.8178
GeneID_409677	8.77159	10.5834	11.5734	12.1349	9.42311	10.0022	7.5935	7.29028	12.085	13.1708	12.7494	13.4098	12.8224	10.6722	10.232	7.98684	8.34235
GeneID_409716	6.04911	4.62273	4.60504	4.53467	4.58105	4.02944	10.8295	5.47711	9.09058	4.1666	7.10378	5.34497	6.515	7.93084	7.78558	5.87508	4.92589
GeneID_409779	11.9188	12.7846	12.9411	13.1162	12.9844	13.0154	13.2042	13.0813	10.8507	10.4583	11.4241	10.7492	11.4172	12.2908	11.7988	12.7076	12.9769
GeneID_409798	11.0178	14.2908	14.3891	15.2895	14.9184	15.0626	14.9103	14.9773	11.5681	12.0877	12.2208	12.9586	12.456	9.32089	8.82987	11.9125	13.4112
GeneID_409817	8.17805	14.3416	14.4537	14.4975	14.851	14.7695	12.6895	12.7543	6.43094	6.75859	7.865	5.88878	7.77139	9.14049	7.98229	11.8548	12.9836
GeneID_409873	5.83504	6.24912	5.56511	5.92421	5.27032	5.17208	4.3259	4.30687	10.8493	11.5728	11.0296	11.2522	11.4669	6.88843	8.0662	5.57005	4.23286
GeneID_409889	13.3032	14.2972	14.063	15.1277	16.1324	15.001	7.05279	7.4115	15.5197	15.5749	16.1392	16.9873	16.2525	9.73396	8.8292	10.0487	9.01335
GeneID_409940	12.521	12.3079	12.5579	12.4961	12.3558	12.599	11.8097	12.0617	11.05	11.0045	11.1116	11.0822	11.2976	12.1149	12.3669	11.1006	11.7882
GeneID_409943	12.3811	12.9737	13.0004	13.304	13.2686	13.1977	12.6194	12.853	14.1814	15.0293	15.1257	15.6038	15.2302	12.9779	12.492	12.2709	12.6214
GeneID_409948	11.8344	9.94169	9.74811	9.98178	9.71223	10.0683	10.0024	9.89943	9.06175	9.60033	10.5558	9.44938	9.94352	12.1649	12.0173	10.1969	9.85571
GeneID_410032	13.6886	13.8407	13.4149	13.5432	13.5448	13.4844	13.0188	13.0773	13.539	13.8323	13.8414	13.8961	13.7303	14.0057	14.029	14.3379	12.8041
GeneID_410052	9.47647	12.8379	10.4368	10.7515	10.5267	10.3506	9.78452	10.4194	11.9985	12.9631	12.4906	12.5532	12.5781	10.191	9.81905	9.47244	10.0947
GeneID_410065	8.94543	12.6395	11.5507	11.896	10.0605	11.9425	11.439	10.832	12.1946	14.0043	12.9983	13.4205	12.0366	9.97909	7.71734	11.5638	11.9858
GeneID_410066	12.7933	17.2145	17.1844	17.5326	17.2949	17.4711	16.8431	16.3259	16.2117	17.7302	17.6076	17.6168	17.6919	13.6874	13.5084	13.8795	16.0011
GeneID_410068	10.6392	13.9583	14.0921	14.3951	14.1534	14.2882	13.5653	13.0682	10.8659	11.1363	12.2367	11.4243	12.1706	11.6794	10.8158	11.5506	12.8746
GeneID_410082	10.5002	12.0454	11.8917	12.0547	11.8726	12.2087	12.7828	12.8056	11.4114	11.7697	11.2705	11.65	11.1761	10.7718	10.5953	12.4373	12.4898
GeneID_410197	9.76834	11.588	11.0215	11.0598	11.1132	10.933	10.7983	10.3848	11.941	12.1936	12.4854	12.4615	12.7181	11.0345	10.448	10.9907	10.2195
GeneID_410209	8.82885	5.25122	4.12629	4.72678	5.03175	4.64358	3.96479	4.23489	4.46786	3.45987	5.73365	3.95582	5.27148	10.364	9.40189	5.66045	4.59087
GeneID_410279	14.5119	15.5374	15.7161	15.7382	15.9387	15.844	15.6073	15.5623	15.1926	14.8927	15.9126	15.4643	16.154	15.8762	14.8896	15.1472	15.5778
GeneID_410309	14.7108	16.1336	16.1595	16.0543	15.9068	16.33	14.709	14.8413	15.1302	14.8133	16.5605	15.8523	16.7321	15.1658	14.0475	14.896	14.7152
GeneID_410435	10.4121	13.4061	13.5685	13.445	13.5093	13.7398	12.0312	11.8472	10.5197	10.1089	11.4985	10.5939	11.7584	11.7936	11.0129	11.6453	11.8776
GeneID_410478	3.90306	10.4135	10.5547	10.6776	10.9973	10.9603	9.97697	9.78469	3.45987	4.8358	3.98168	4.15713	4.06649	4.0688	3.45987	9.22232	9.78203
GeneID_410681	13.9137	10.667	10.7889	10.8984	11.0718	10.7859	9.47484	9.48912	9.80615	9.71756	12.4238	10.2605	10.6814	14.3373	13.9845	10.0691	9.8952
GeneID_410692	15.9279	10.773	10.7599	11.1036	10.7807	10.7727	9.35832	9.25985	11.6879	10.0463	10.5963	10.0027	10.7666	16.3517	15.8414	10.6574	9.48492
GeneID_410767edd9	13.1535	12.6549	12.3815	12.2176	12.4783	12.595	10.6366	11.0817	11.083	11.7378	12.4957	12.3348	13.0341	13.0525	12.7985	11.1909	12.067
GeneID_410798	12.1948	12.5813	12.5725	12.7622	12.4535	12.6041	11.2591	11.5842	12.7058	12.8998	14.2709	13.661	14.3864	13.0368	11.8168	12.3579	11.699
GeneID_410815	9.23765	10.5139	11.4828	10.5168	10.4894	11.354	8.64686	10.2057	19.2305	18.7551	19.6774	19.8946	20.3753	10.2203	9.59469	8.56851	8.37088
GeneID_410818	5.97677	6.4428	6.69093	6.28566	6.74673	6.7873	10.8198	10.8107	6.959	5.24924	8.35833	5.48954	5.46619	7.21097	5.53451	10.5154	11.2355
GeneID_410839	11.0034	9.42863	9.27811	9.40711	9.36775	9.47056	10.6147	10.571	9.77925	9.86482	9.91899	10.0913	9.93999	11.2021	11.0561	10.3831	10.5638
GeneID_410902	8.49785	12.4743	12.9225	12.9847	13.2386	13.1195	10.525	10.4578	9.0087	9.60646	10.8861	9.84602	10.5851	9.31476	8.57246	10.3801	10.8899
GeneID_410928	7.89015	5.66267	5.14255	5.47999	5.03253	5.90737	5.49849	5.83172	7.11394	5.47478	5.0392	6.473	5.49154	7.7513	8.13788	4.38437	4.54079
GeneID_411045	11.4146	6.48054	5.64285	5.33422	5.60019	6.4485	8.23728	7.23643	15.7326	14.8597	15.0852	14.8077	15.8533	13.2065	11.9225	8.29552	8.97651
GeneID_411057	14.8979	11.4063	11.727	11.6	11.6092	11.2454	10.6306	10.7287	11.0011	11.0094	11.99	10.8836	12.0595	15.1981	14.1653	11.0465	10.3446
GeneID_411112	13.1642	12.9193	12.802	13.0149	12.8935	12.9312	12.4631	12.5856	12.1209	12.8889	13.4817	12.9738	13.3335	13.68	13.5832	12.9135	12.4458
GeneID_411132	11.3766	10.1466	10.1886	9.9549	10.6682	10.006	8.07087	8.35216	15.7217	16.5755	17.4245	17.9251	18.0752	11.6445	9.32537	9.96437	9.32796
GeneID_411166	10.8378	10.0478	10.3822	10.2183	10.745	10.3786	8.78488	8.32758	7.17398	7.09019	7.98658	7.68479	8.34841	10.8744	10.4843	7.47049	8.48049
GeneID_411184	10.2885	11.0642	11.6289	10.6661	11.0633	11.6512	9.32489	10.5133	19.7414	19.3667	20.5247	20.4503	20.9473	11.2859	10.3924	9.43442	9.70919
GeneID_411257	15.8703	8.38437	8.18897	11.5773	10.5273	7.22034	5.18524	6.16396	13.5705	13.2199	16.7004	11.7363	14.6072	14.7666	11.6414	8.25003	9.37441
GeneID_411303	6.03604	8.73664	8.13514	8.57114	8.75645	8.70903	8.31613	8.76781	13.4115	12.6923	14.2414	12.6102	13.3303	8.70383	7.2151	9.57147	9.09858
GeneID_411321	8.49724	11.3325	11.4785	11.4333	11.7713	11.7848	9.86852	9.28626	8.72658	8.04319	8.83769	9.10068	8.81914	10.0973	9.4651	9.8152	9.61464
GeneID_411323	7.474	10.3476	10.701	10.7089	10.5812	10.6913	10.242	10.4139	7.55388	7.83082	9.5115	9.16451	9.56917	8.70342	7.59825	9.98783	10.0992
GeneID_411453	14.0652	14.3001	14.3057	14.5038	14.4763	14.4405	14.031	14.343	14.737	14.8381	15.3189	15.1209	15.4575	14.3715	14.1396	14.6328	14.4866
GeneID_411626	11.5669	12.4899	12.6117	12.1755	12.4078	12.4569	12.8229	12.5277	12.8669	12.6819	11.96	12.253	12.0684	11.3203	11.65	12.7704	12.2089
GeneID_411635	10.511	10.6337	11.1287	11.2064	11.0126	11.0233	10.7447	10.7615	10.4448	9.44332	9.74151	9.75166	10.0886	11.946	11.3844	9.6169	11.3774
GeneID_411659	10.1892	10.218	10.4269	10.1779	9.87864	10.8924	9.14659	8.60123	18.5294	18.3575	18.3816	19.5096	19.5756	11.5974	10.7462	8.99478	8.83929
GeneID_411770	7.81033	9.03123	8.86983	8.90495	8.90753	9.06131	8.16013	8.66258	12.7685	13.014	12.4713	12.9214	12.4546	8.58587	8.14102	8.83737	8.69883
GeneID_411830	9.48464	6.89813	6.84933	6.74118	6.55857	6.69254	6.72282	6.84751	11.7074	13.3347	10.5573	11.957	11.5945	9.77787	9.07871	11.3027	6.91174
GeneID_411859	10.4541	11.44	11.387	11.4232	11.6262	11.5193	10.3312	10.4523	10.6125	10.7887	11.1067	10.9294	11.0612	10.7271	10.6673	10.9772	10.5004
GeneID_411899	11.3023	15.4364	15.0107	14.7743	14.5852	14.4071	12.9505	13.4592	12.7722	13.6999	13.0052	12.2349	12.5729	11.937	12.1803	14.8045	13.2083
GeneID_412202	7.33555	9.87535	7.58915	8.39696	8.13682	8.0219	8.29193	8.23399	13.8425	14.6251	14.7423	14.0289	15.0835	8.84267	8.28796	6.96751	7.79217
GeneID_412285	8.58222	9.6366	8.99958	9.50721	9.48658	9.54722	13.3436	13.5759	10.4584	10.1352	12.0692	12.0761	12.2334	10.3346	10.0394	13.0431	13.0939
GeneID_412304	10.1657	10.4713	9.28146	9.36809	9.03314	9.70531	10.3096	10.5255	10.4275	10.2191	8.90434	9.6003	8.71604	8.56259	9.13145	10.3069	10.3702
GeneID_412427	16.3131	12.949	13.2201	12.9073	13.0269	13.1257	12.8047	13.0078	12.6163	12.4614	12.5884	13.0051	12.794	16.2351	16.4587	13.0969	12.7043
GeneID_412484	9.25546	14.0311	13.7951	13.7031	13.0579	14.0064	13.2441	12.5401	10.5263	10.0201	11.5651	10.2718	11.9853	10.0542	7.82582	14.7134	12.1229
GeneID_412509	11.3667	10.1415	10.4102	10.1589	10.1885	10.4027	10.0049	9.88577	10.0247	9.90474	9.01321	9.40555	9.19252	10.4474	10.8613	10.1305	10.1494
GeneID_412632	7.11331	11.0846	11.5352	11.5901	11.4032	11.5541	11.8413	11.8434	10.9092	11.5465	10.8805	9.42128	10.3095	6.63653	7.4543	10.9717	11.2802
GeneID_412740	4.3212	11.6447	12.0952	12.177	12.1792	12.2715	11.1523	11.3002	5.34332	5.8745	4.77325	4.41438	4.79821	5.34384	4.97275	10.543	11.0606
GeneID_412747	12.2707	11.9867	12.2233	12.2464	12.2497	12.3411	12.1563	11.9641	11.7566	11.946	11.9103	11.8962	12.6598	11.8434	12.2318	11.6469	11.9874
GeneID_413045	6.72981	6.08266	6.26182	6.06481	6.15168	6.40674	6.1798	5.84293	6.43326	5.47277	5.03907	5.28716	4.6451	6.22218	6.69839	7.51553	5.98099
GeneID_413115	4.74906	7.55873	7.78538	7.53455	7.90355	7.75122	9.29904	5.54575	6.4517	3.8709	5.50939	4.15555	5.42164	5.10558	4.33228	5.20369	5.7025
GeneID_413211	9.14953	11.2857	11.3822	11.5355	12.18	11.7507	11.3244	10.9609	8.73813	8.72307	10.3307	9.25748	10.2944	8.52295	8.41249	11.5876	11.6224
GeneID_413254	6.59466	8.33293	8.61907	8.6271	9.037	8.59492	6.83069	7.24458	6.64051	7.55603	8.59719	7.98414	8.10754	7.95933	8.1534	7.30095	7.06127
GeneID_413397	4.27403	6.29607	6.20428	6.13809	6.40457	6.29824	5.30257	5.05637	7.31643	4.88714	5.96041	4.87809	5.41921	5.43371	5.08067	6.25056	5.3639
GeneID_413565	4.11878	6.58568	6.34526	7.33828	6.65446	6.22325	5.58961	6.18406	8.40081	8.20861	7.95057	8.88358	9.91709	4.38393	4.57166	6.33037	5.81281
GeneID_413609	10.0166	10.9023	11.0646	11.0019	11.1682	11.1348	11.9999	11.7832	10.9593	11.0952	9.72708	10.783	9.88364	9.0607	9.66005	11.4709	11.9973
GeneID_413803	10.2697	11.2785	11.3659	11.3445	11.4412	11.5951	12.1176	11.9972	11.6437	11.1088	12.2579	11.6503	12.6554	11.416	11.0411	11.574	12.1134
GeneID_413894	7.27263	9.47255	8.54099	8.73899	8.18088	8.29357	6.6004	8.36409	9.12498	10.3608	9.30319	9.33183	9.60911	7.5805	7.04018	8.74928	8.4915
GeneID_413961	6.02699	15.1462	13.5477	14.1951	12.0823	12.6263	17.93	17.7058	8.85644	6.50525	7.58263	6.83443	6.52034	9.15209	7.12549	18.2388	18.0883
GeneID_443552	12.9819	11.8728	11.5355	12.1026	11.9089	11.5859	11.9705	12.736	13.0764	13.7331	14.6608	13.7129	14.5077	14.0578	13.7545	15.0442	12.7489
GeneID_449496	6.65725	13.1252	13.8571	14.7308	10.1334	11.1327	9.11338	8.47944	11.2615	15.0814	10.9981	11.1918	13.3143	7.48257	6.54842	7.68875	9.52009
GeneID_494501	5.9541	7.70367	7.80895	6.83367	8.38365	7.79804	7.00854	7.16497	6.71132	5.5988	7.80198	5.9236	7.32079	5.01723	4.42912	7.17501	6.69794
GeneID_494503	11.8697	8.82762	9.62291	9.38005	8.69245	8.00086	8.15297	8.43731	15.4329	15.2226	15.5124	16.2148	16.6735	13.3979	12.3994	9.47399	7.61234
GeneID_494506	7.70044	6.32908	6.92566	6.95741	6.928	6.21842	9.11848	8.04236	7.89845	7.8312	6.78737	7.02438	6.95138	6.07906	6.35618	8.14769	9.23275
GeneID_494511	5.3551	13.703	13.8267	14.0724	14.0256	14.2354	13.3133	13.0843	5.15756	6.73819	4.81015	4.74747	3.45987	6.77076	5.94468	9.35369	12.4789
GeneID_494522	9.32597	7.41127	7.9053	7.25362	7.36808	7.29425	8.02295	8.1037	7.86698	7.60022	6.94155	7.3421	6.75118	8.26895	8.52939	8.27575	8.26026
GeneID_494523	11.6499	12.8726	12.8923	12.5188	12.7236	12.6388	13.6851	13.2974	13.3351	13.485	12.3892	13.3732	12.2214	10.6021	10.7133	14.0607	13.7897
GeneID_503861OS	9.67866	12.3934	12.6595	12.8094	12.9819	12.7817	12.3406	12.3986	8.54985	9.62297	9.32631	8.67728	8.96607	9.97389	7.88956	11.4179	12.2473
GeneID_503862	3.7688	8.01397	7.47059	8.401	8.24437	7.6813	4.7589	5.55713	3.45987	3.45987	3.45987	3.45987	3.45987	4.31582	4.5873	5.29881	5.08704
GeneID_544670	16.8961	16.6361	15.9906	16.3109	16.005	15.9003	16.337	16.2732	16.5664	17.4509	17.9848	17.1957	17.4925	18.0247	17.7117	16.9209	16.4752
GeneID_550932	15.3178	16.5791	16.4758	16.9537	16.8963	16.8121	18.019	17.9462	19.5606	18.9435	19.0568	19.6971	19.8018	16.0301	15.4588	17.2446	17.6456
GeneID_550961	11.0245	11.2594	11.3086	11.442	11.342	11.3046	11.2718	11.347	12.2013	12.272	12.0716	12.2776	12.2497	11.4102	11.1103	11.3543	11.2416
GeneID_551010	7.58635	10.9116	11.1076	11.2198	11.5064	11.4829	9.18582	9.30596	7.2622	6.96227	9.37272	6.71858	7.94682	7.96025	7.74319	9.525	9.41347
GeneID_551077	9.90213	13.4107	12.4684	12.6153	12.5284	11.9218	15.0258	14.8474	13.1488	13.2887	14.1467	13.682	14.0162	10.5571	10.0507	13.958	14.6689
GeneID_551233	12.2995	12.7877	12.552	12.8346	13.5288	12.4048	11.9776	11.5224	8.43408	9.96018	13.0323	9.9313	10.9156	12.6658	13.1126	11.7804	11.5581
GeneID_551341	10.4154	10.6744	10.9007	10.9103	10.8729	10.879	10.8103	10.684	10.1398	10.4437	10.0316	9.97227	9.98469	10.3692	10.5802	10.582	10.5738
GeneID_551357	8.70356	11.3427	11.3967	11.2941	10.9934	11.2937	12.859	12.5072	8.42533	7.9861	9.73368	8.58223	8.88507	9.77916	9.27815	12.7023	12.8682
GeneID_551367	6.1614	5.06038	5.90412	4.60039	4.20964	4.26095	14.034	9.71076	11.9184	6.56192	8.97612	6.63452	9.3393	7.75839	7.10069	6.67342	5.86083
GeneID_551388	8.86759	10.197	8.8913	9.00352	8.44392	9.12818	7.31135	8.56748	9.46992	9.5005	8.618	10.0458	9.23453	8.79982	7.96363	9.99293	9.85393
GeneID_551594	10.8771	7.09078	6.67153	7.03381	7.03795	6.8579	7.46381	7.14459	11.6785	11.7681	12.9531	11.8573	13.4642	11.4876	10.893	7.4904	7.04705
GeneID_551643	13.7967	17.0285	16.2804	16.4244	16.7215	16.0895	15.1036	15.7457	14.1568	15.2833	14.6897	14.7364	14.9119	14.32	14.4664	14.7526	15.0882
GeneID_551648	8.82877	10.7235	10.3985	11.0572	10.4439	10.2715	11.0253	10.7629	9.8801	9.43812	9.53266	9.68008	10.9471	11.1122	10.2035	10.9833	9.56526
GeneID_551691	14.074	16.2336	16.4171	16.5292	16.7846	16.6181	15.5961	15.6065	15.2015	15.1628	16.2917	15.638	16.6217	14.5629	13.8674	14.2838	15.5296
GeneID_551719	3.45987	10.0615	9.3463	9.67586	7.26014	9.17634	10.0001	10.7549	6.77523	5.82472	6.9054	5.83895	6.27647	3.45987	3.79379	8.38474	11.5907
GeneID_551828	13.2589	12.6799	12.8595	13.1263	13.1625	12.9054	12.3604	12.5153	12.9055	13.0823	13.8934	13.5635	14.5087	13.3874	12.635	11.8365	12.703
GeneID_551853	13.234	13.0859	12.9457	12.7991	12.6375	12.8229	12.3471	12.6014	13.306	13.5182	12.5498	13.08	12.3388	13.0651	13.3829	12.6127	12.6393
GeneID_551935	6.46431	11.1398	11.1962	10.107	7.64268	10.1123	8.07862	6.565	7.63482	5.70119	5.0391	4.53825	4.77835	4.07013	4.33238	6.21512	8.84607
GeneID_551971	15.0024	12.8377	12.8073	12.9822	12.8348	12.859	12.7001	12.5222	13.0391	13.167	14.5177	13.7374	14.2242	15.5892	15.2512	13.1438	12.4997
GeneID_551975	12.0891	15.5252	15.3511	15.3015	14.954	14.9711	14.6392	14.9256	14.8993	15.6184	15.6604	15.5725	15.4804	13.4449	12.7368	14.1912	15.418
GeneID_552033	12.5623	12.9734	12.7113	12.7251	12.8285	12.5206	12.3318	12.449	12.3983	12.5795	11.9538	12.1815	11.294	12.0206	12.6569	12.6317	12.4432
GeneID_552122	12.0267	12.4853	12.2191	12.3517	12.1412	12.1903	11.9722	11.9058	12.7628	12.4385	13.2037	13.2479	13.8865	13.0609	12.3154	12.0611	11.9512
GeneID_552127	11.279	11.2892	11.4264	11.2884	11.3249	11.4955	11.2559	11.1963	11.5632	10.8361	10.2626	10.9811	10.8678	11.3394	11.2953	10.8348	11.0912
GeneID_552255	11.2573	12.1276	12.4736	12.4811	12.8845	12.6595	11.1136	10.7103	10.7089	10.0858	11.7003	11.463	12.0454	11.2286	10.5258	10.3094	11.2254
GeneID_552281	7.94477	8.74901	9.4517	9.22345	9.05038	9.4266	9.96769	9.55739	5.88107	5.03069	6.63507	5.15021	6.75058	8.88963	7.58967	6.17806	8.9089
GeneID_552304	12.6602	14.0376	14.2142	14.4409	14.2977	14.4881	13.5393	12.6255	13.5026	13.8664	12.9563	13.4912	13.2066	12.273	12.9177	12.9922	12.2405
GeneID_552350	5.50816	7.22556	7.53048	7.94775	7.67566	7.75153	14.9473	14.0145	10.1752	10.8857	10.0236	9.26833	8.57398	5.82507	6.19142	11.0989	12.626
GeneID_552351	12.1925	10.9343	10.7593	10.7282	10.7165	10.6674	11.3159	11.257	11.8955	11.6189	11.1107	11.4971	11.1942	12.495	12.3593	11.6031	10.9876
GeneID_552378	12.5948	13.99	13.7976	13.9865	13.9536	13.8784	13.3412	13.2578	12.5579	13.6067	13.531	13.4145	13.4814	12.8705	12.9636	13.475	13.1496
GeneID_552391	13.5567	16.2134	14.749	15.5894	14.9631	14.4259	10.5086	13.0391	11.0968	11.082	11.538	9.07017	12.0383	14.4845	13.781	14.3689	12.3564
GeneID_552393	9.52898	11.0631	10.8454	11.1015	10.8905	10.8328	9.76224	9.64667	10.3567	11.4803	11.4974	11.2077	11.168	10.5714	10.3066	9.69569	9.95861
GeneID_552415	11.1517	9.06578	9.04494	9.01882	8.95811	9.26898	10.6463	10.4164	9.67793	9.76349	7.02956	8.96341	7.1815	9.57869	10.8801	9.80194	10.222
GeneID_552475	11.4226	12.1717	11.3881	11.959	11.6708	10.9107	9.96099	10.7339	11.4849	11.1024	11.296	11.8597	11.8036	11.6242	8.80136	10.3532	10.7662
GeneID_552478	5.81712	11.2221	12.1597	10.2728	7.2859	10.4494	12.2634	12.3144	10.3246	8.14598	8.19152	6.95569	8.73572	5.00857	4.71639	9.4163	12.4261
GeneID_552518	11.1795	9.29969	9.01061	9.86747	9.74889	9.61878	7.27466	7.65188	6.12407	6.7082	8.74897	7.12755	8.92209	11.6545	11.0058	8.79666	8.57498
GeneID_552627	5.15835	6.02789	6.3794	6.62848	6.5717	6.43794	6.49708	6.86266	5.36751	5.19697	7.73864	5.66239	6.80194	7.62266	6.64692	12.4754	5.75941
GeneID_552646	10.0449	10.3229	10.3894	10.4693	10.3612	10.4338	10.57	10.3856	10.4904	10.3556	10.0709	10.4259	10.2649	10.5293	10.3733	10.4126	10.2808
GeneID_552785	11.7714	12.769	13.0648	13.1222	13.2639	13.2621	11.8335	12.0764	11.4448	11.2495	12.6894	12.404	12.5939	13.0317	12.1321	11.9025	12.1143
GeneID_552826	14.0978	12.3908	12.2248	12.5406	12.4355	12.4703	11.8536	11.9587	12.6012	12.4484	13.0748	12.8512	13.3298	14.5915	14.1652	12.0845	11.7918
GeneID_595137	10.3866	15.8178	15.7733	15.9002	16.0611	16.0452	14.7264	14.7845	11.548	11.5739	12.364	11.2014	12.3391	11.5551	11.0043	13.6047	14.5463
GeneID_677664	4.21471	3.45987	3.85034	3.87416	3.99833	4.02988	5.50423	5.20505	9.20688	5.41077	4.70667	4.42504	5.4891	3.45987	3.45987	6.05753	6.23132
GeneID_677665	3.45987	9.79855	9.8926	9.41693	7.12958	9.29607	4.66661	4.68152	3.45987	3.87088	3.98196	3.45987	3.45987	3.45987	3.79041	5.68036	4.5846
GeneID_677668	11.5988	3.45987	4.32537	4.37612	3.45987	3.45987	3.45987	4.15412	4.46144	4.03973	4.35571	4.14687	3.45987	11.8772	11.0443	4.38825	3.81073
GeneID_677671	7.04268	14.996	14.5575	13.8088	13.9548	13.9444	10.6187	11.8396	9.05262	8.18854	10.4456	8.88083	9.6157	8.38069	7.58376	13.3375	11.2908
GeneID_677673	8.29454	14.1569	13.9578	13.185	13.5686	13.5083	12.9036	12.9862	11.389	11.6416	8.81242	10.0455	9.07964	7.93558	7.78935	14.4858	12.5547
GeneID_677674	5.49427	6.01198	5.39448	5.98356	6.40665	5.41342	4.76405	4.48674	7.87527	6.81284	6.54647	9.44733	6.41492	5.83688	5.65616	10.3215	5.06262
GeneID_677675	13.5296	4.29576	5.51907	5.19077	4.36542	4.68575	6.20433	6.38009	18.7809	18.9652	18.3595	19.8793	19.6679	14.5026	13.071	6.66853	5.30816
GeneID_677676	8.3098	7.93841	8.17688	8.20816	7.81709	7.91423	7.6129	7.63789	7.91166	7.65661	7.24991	7.76575	7.75363	8.57591	8.16888	7.43431	8.25514
GeneID_677677	4.87008	11.5965	11.1642	11.4778	9.02756	11.2029	14.2191	14.7371	11.1545	9.1155	10.2333	8.58079	9.86124	4.41431	4.03596	12.1022	14.6253
GeneID_677678	5.49779	7.43071	7.85933	7.81035	7.99487	7.53953	6.56269	7.60631	6.56321	8.08595	7.8028	8.08522	8.21479	6.03519	6.14546	5.95451	6.85235
GeneID_678510	7.72096	12.3287	12.288	12.3439	12.2402	12.4792	10.8542	10.5095	8.11193	7.72987	8.5704	7.94461	8.15041	8.67719	8.42577	9.50122	10.4198
GeneID_678511	9.47471	13.4701	13.2503	13.3164	13.374	13.6172	11.4562	11.8067	8.36268	9.68568	10.3043	9.60584	10.4202	9.36656	9.53673	10.5709	10.9345
GeneID_685996	13.5569	13.7219	13.4241	13.5092	13.4239	13.3792	13.4793	13.479	13.3978	13.6661	13.8463	13.8611	13.7942	14.0882	13.8155	14.0599	13.4613
GeneID_692346	7.25729	5.4543	5.58914	6.20357	5.72901	5.92902	8.08752	6.63697	6.63185	6.16187	7.22204	6.16258	6.85559	6.97073	6.43238	5.74489	8.26109
GeneID_724047	12.7327	15.7832	15.7851	16.0199	16.0375	15.7691	15.4848	15.5142	15.2029	15.4189	16.0031	15.9997	16.4326	13.7973	12.7081	14.8115	15.5673
GeneID_724078	8.61035	10.0187	9.9169	10.222	10.4604	10.2353	8.30296	8.96146	5.88185	5.27816	6.15069	5.73362	4.37729	9.70594	9.12354	8.85807	9.06259
GeneID_724079	8.58607	10.0881	9.8217	9.62739	9.60546	9.53496	9.90667	9.6777	9.14292	10.0912	9.20593	9.45962	8.91578	8.14794	8.03471	9.36117	9.79442
GeneID_724137	7.31378	10.3717	10.7632	11.0473	10.8831	10.8007	9.10744	9.08597	7.92327	8.1373	10.3601	8.80566	10.721	8.90513	8.21738	8.77646	9.39204
GeneID_724143	4.43653	9.72685	9.41494	9.78113	10.1893	9.93855	8.9269	8.90579	6.11226	5.29328	4.75099	5.66625	6.02542	5.97931	5.19958	10.1749	9.14049
GeneID_724153	4.97997	5.27209	5.04429	4.93227	4.93566	5.10121	5.36024	4.779	12.0826	12.7515	12.6536	13.5567	13.2669	7.68671	8.57024	5.70803	5.11402
GeneID_724191	14.9283	14.5698	14.0544	14.1766	13.8934	14.0787	13.9022	14.0289	15.0577	15.0689	15.8933	15.2877	15.7412	15.6752	15.1223	14.0346	14.0295
GeneID_724217rx-1	9.22934	10.7142	10.7459	10.949	11.5649	11.1151	9.69231	9.79045	6.14437	6.18045	7.66799	5.60053	6.20423	10.2483	9.92849	10.1401	10.0142
GeneID_724456	5.20435	9.34044	9.34145	9.8071	9.92257	9.40886	5.84406	6.33285	6.4808	6.77461	8.55415	7.80805	8.57652	5.48272	4.78128	7.3207	6.84951
GeneID_724534	10.2776	10.8855	10.9521	10.4735	10.7017	10.5221	11.849	11.8593	12.0017	12.1895	9.61462	11.4322	9.65129	8.19649	9.91011	11.2899	11.7956
GeneID_724556	4.84577	7.87468	7.62394	7.39298	7.63539	7.70981	6.58073	6.37418	7.86699	7.6529	8.3089	8.51699	8.34685	5.27823	4.67617	6.46718	6.06245
GeneID_724649	3.45987	5.20673	4.46834	6.25895	4.57143	4.43413	4.326	4.95827	3.45987	4.44974	3.45987	4.81185	4.31071	3.45987	3.45987	5.20285	4.153
GeneID_724675	12.3268	11.9761	12.0844	12.253	12.2773	12.2621	12.0877	12.0886	12.4475	12.4227	13.049	12.7313	12.9992	12.792	12.6604	12.8854	11.7008
GeneID_724694	3.45987	9.46404	8.02665	11.5707	8.69159	7.18126	8.0502	9.52809	14.4587	14.1966	14.7105	14.1205	14.3818	4.7883	4.12307	8.76651	7.64075
GeneID_724771	6.18829	7.84901	7.22249	7.79384	8.05848	7.98748	7.39756	7.39344	6.24998	6.31885	7.48008	7.30253	8.33739	6.97389	6.68088	7.85139	7.07186
GeneID_724777	10.2867	16.0862	15.3281	15.5403	14.7514	15.0887	14.9851	15.2198	13.2891	13.41	13.7298	12.384	15.5604	11.874	11.1426	12.2214	14.1162
GeneID_724805	11.7363	10.0603	10.3132	10.3788	10.341	10.2408	9.36952	9.09868	8.90999	8.75192	11.0155	8.57933	8.8029	11.5066	11.8048	8.89345	9.31298
GeneID_724845	13.9085	5.96776	6.57041	5.29504	4.7129	5.5488	5.15461	5.0953	7.73225	4.90488	5.64098	4.96736	6.3988	14.0648	12.9397	5.33677	4.98423
GeneID_724880	6.12819	11.5155	11.2319	11.6248	11.5271	11.2853	10.2911	10.0385	4.8538	8.5187	4.3543	4.15202	4.06591	4.06997	4.03596	8.53687	10.0482
GeneID_724966	12.4713	12.7411	12.2755	12.6519	12.4464	12.5679	12.3816	12.3595	13.0402	12.8484	13.6552	14.0126	13.6257	13.1893	12.4516	12.1882	12.181
GeneID_724970	10.5768	12.6883	12.8797	12.9519	12.7401	12.7686	14.468	14.8292	15.2172	14.4479	15.043	14.8919	15.2773	11.6845	11.1025	14.4018	14.267
GeneID_724978ipped-B	12.9082	12.2424	12.1596	12.3482	12.632	12.3065	11.2485	11.4388	10.9317	11.7603	12.1975	11.9074	12.1687	13.241	13.1837	11.4629	11.5272
GeneID_725103	13.2948	12.484	11.4685	12.6854	13.1315	12.6154	9.44339	9.18235	7.80032	7.50605	6.36984	6.82511	7.52039	13.1869	13.3967	6.96677	8.454
GeneID_725124	11.0097	10.31	10.2681	10.5127	10.384	10.3315	9.83856	10.0199	9.84141	10.2427	10.7513	10.7388	10.8582	11.3419	11.3212	10.7631	9.9086
GeneID_725126	9.29474	12.2382	11.9379	11.9162	11.7692	12.1056	9.9424	10.2532	12.0216	12.4038	12.5988	12.8281	12.4797	9.20683	8.90164	11.6265	10.0159
GeneID_725168	13.619	14.6817	14.181	14.3606	14.1258	14.317	13.1292	13.28	13.9727	14.0152	15.2613	14.7296	15.0301	15.2117	14.3615	13.7581	13.3774
GeneID_725195	13.1325	12.4629	12.3635	12.7567	12.5577	12.8019	12.5544	12.607	12.8672	12.4794	13.6076	12.9873	13.5641	14.0378	13.5218	12.0016	12.3638
GeneID_725231	8.91939	10.5234	10.6313	10.5888	10.7427	10.5623	10.8131	10.6527	10.5677	11.2636	10.2054	11.0485	10.4809	8.99651	9.0629	10.6929	10.8332
GeneID_725256	7.00515	6.53979	5.98323	6.18034	6.03059	5.96885	5.63682	5.66287	9.77049	9.50472	9.17045	10.1436	10.8705	8.98495	8.55761	6.63722	5.74578
GeneID_725259	16.0803	15.2927	15.3857	15.3209	15.5715	15.3991	14.7935	14.7633	15.4347	15.5357	15.1104	15.5818	15.7084	16.0001	16.131	15.1848	14.7359
GeneID_725297	5.64876	9.53551	9.8771	10.0297	9.94182	9.9375	9.47302	9.62475	5.79063	7.25901	6.58862	6.51994	7.82925	6.32997	5.87772	8.97797	9.10052
GeneID_725300	8.73547	5.00879	5.57121	6.03469	5.0755	5.00708	5.12599	5.62723	10.0895	10.6523	10.4351	10.4234	11.0076	9.82762	9.59597	6.13002	5.3368
GeneID_725382	7.56349	10.5928	9.46459	7.67799	11.0261	9.37874	7.45606	8.1672	7.83558	8.14692	6.24262	7.23835	6.19535	5.01963	6.30663	7.98019	8.76953
GeneID_725384	4.6848	8.74879	8.9904	9.93877	10.215	9.19857	8.51524	8.80033	6.02493	5.44876	9.00985	6.34185	7.39523	8.74642	8.66017	8.65026	8.0582
GeneID_725509	3.77348	3.45987	4.12762	4.72817	5.27387	3.86431	11.825	10.8116	6.01739	4.27407	8.82275	4.30838	4.31171	3.45987	4.03603	10.1104	11.9247
GeneID_725534	10.9049	9.4242	9.66812	9.93967	10.1887	9.56593	9.89804	9.88226	10.4688	10.6138	10.3539	10.7857	10.7757	10.9719	11.2502	10.3307	9.82514
GeneID_725752	5.93485	5.41631	5.8843	6.70145	6.2166	6.16105	4.56705	4.92343	3.45987	3.87056	4.3536	3.45987	3.45987	4.31471	5.1343	5.43085	5.05473
GeneID_725827	9.19201	9.71205	10.0204	10.0387	10.594	10.036	8.80706	9.04519	8.06909	9.47666	10.9105	11.0599	10.9133	9.93968	9.38835	9.84155	9.61948
GeneID_725932	10.9179	10.4971	10.4628	10.9429	11.041	10.4363	14.4688	14.3373	14.7039	13.9674	14.927	14.6523	11.4906	11.9219	11.8877	14.068	14.0268
GeneID_725996	11.8712	12.1805	12.3864	12.2562	12.9828	12.5944	11.0256	10.9267	11.1316	10.7274	12.1144	11.5516	11.839	11.7822	12.5048	10.9428	11.2182
GeneID_726003	11.6918	13.7646	13.599	13.8898	13.9655	13.9148	13.6547	13.6118	12.1695	12.5229	12.4835	12.6045	12.4859	12.063	12.0328	13.4388	13.3948
GeneID_726035	12.7642	13.815	13.9669	13.8519	13.8809	13.8729	13.9567	13.8771	13.9287	14.6962	13.8695	14.0193	13.9849	12.833	13.1712	13.548	13.4514
GeneID_726057	7.84758	9.60836	8.8926	8.95088	8.52706	8.85107	8.58463	8.516	9.47167	9.18124	9.77476	9.57	9.41231	8.29177	8.33711	8.11371	8.13901
GeneID_726079	4.87653	6.33069	7.00129	6.16905	6.64288	6.33161	7.23537	7.8628	10.9721	10.2673	11.8294	10.2836	10.2197	6.15151	5.52481	6.17736	7.50217
GeneID_726087	12.3877	10.8871	10.665	10.2047	10.226	10.3876	11.7397	11.459	11.1462	11.1948	9.39344	9.97739	8.8651	10.1878	11.232	11.2296	11.7875
GeneID_726117	13.0749	14.0398	14.0587	14.0764	13.9155	14.076	14.27	14.2803	14.2828	14.3817	13.4306	14.5213	14.0807	13.5967	13.4657	12.6105	13.8127
GeneID_726127	11.0034	9.42863	9.27811	9.40711	9.36775	9.47056	10.6147	10.571	9.77925	9.86482	9.91899	10.0913	9.93999	11.2021	11.0561	10.3831	10.5638
GeneID_726146dufb2	10.2929	10.1936	10.4301	9.82562	10.0323	10.0148	11.9117	11.5564	11.9103	11.3047	9.80347	10.9319	9.829	8.8286	9.33172	10.8888	11.6255
GeneID_726182	8.10156	7.87787	6.53887	6.92179	7.15761	7.36539	7.59066	7.45596	3.45987	5.07518	4.60304	5.10086	5.49231	8.59709	9.11608	8.60321	8.2722
GeneID_726214	11.59	12.8226	12.9344	12.9746	13.4808	12.8696	12.0246	12.2489	10.3525	9.95303	11.2213	10.5053	11.4986	12.4803	11.7158	11.8329	12.2069
GeneID_726261	7.87893	6.44213	6.41125	6.4215	6.44858	6.46797	9.38205	8.74032	8.28777	8.22246	6.97561	7.21523	6.83021	6.36104	6.53892	7.73523	9.28409
GeneID_726445	11.9756	13.2106	13.2682	13.3451	13.3534	13.2533	12.984	13.0078	12.1035	13.2639	12.0765	12.8343	12.0455	11.9299	12.1436	12.958	12.7569
GeneID_726526	6.9142	8.64541	7.98573	8.90171	8.76369	8.41668	6.38446	7.21383	5.841	6.79328	6.3506	6.77301	5.23394	6.10882	5.90972	5.60771	6.32854
GeneID_726567	9.34171	9.5229	9.64822	9.32474	9.67157	9.56332	10.5432	9.84891	9.77213	9.58977	9.11522	9.31875	9.25026	8.58587	9.07237	9.26562	10.6906
GeneID_726632	7.65511	8.8587	8.64855	8.83375	8.91348	8.5089	8.94159	8.73262	8.91414	8.472	10.223	9.16983	10.6879	9.10322	8.35773	10.8697	9.07106
GeneID_726644	9.75062	8.85727	8.32441	8.4351	8.23874	8.57157	8.73958	8.6028	9.07507	9.21796	8.20547	9.63514	8.80818	9.48517	9.27194	8.69539	8.66326
GeneID_726676	15.1932	6.6298	7.13323	6.13228	6.04273	5.69655	5.18626	5.74251	7.05043	8.4469	8.3155	7.81211	8.96931	14.8827	15.1305	6.64042	6.19955
GeneID_726691	7.66647	10.6052	10.7104	10.7636	10.5677	10.743	13.3936	12.8061	12.5359	12.5914	13.7864	13.2618	14.3656	9.65967	9.02567	13.8957	12.9619
GeneID_726702	5.57655	8.3235	8.38387	8.2032	8.49774	8.49004	7.44688	7.99472	5.62507	6.1565	6.67514	5.62373	6.42819	6.19412	6.26405	8.38661	7.26417
GeneID_726710	12.0509	13.5637	13.6413	13.5903	13.6412	13.8342	11.8463	11.4876	9.71555	11.4219	11.732	12.5781	12.3358	13.6287	12.8321	11.1304	11.7059
GeneID_726775	9.17744	5.73835	5.6256	6.07338	5.6953	5.60099	7.82113	6.81725	6.43063	6.59446	6.23324	5.8683	6.36703	8.06848	8.23585	7.04268	7.87448
GeneID_726777	10.2822	11.5117	11.647	11.4378	11.3584	11.6122	13.1576	12.9722	12.4001	12.2108	11.1045	12.4327	11.1466	9.69546	9.96843	12.221	12.5124
GeneID_726848	9.3228	16.66	15.4985	15.6785	15.3523	15.3348	11.1208	11.6889	8.87566	8.66814	9.48129	8.8164	8.9657	11.7896	11.2465	12.6804	11.1284
GeneID_726946FRKB	13.6455	13.9119	13.8752	14.0744	13.9955	14.0619	13.3245	13.4038	12.9592	13.0041	13.4792	13.2965	13.7636	14.4197	14.1249	13.514	13.2831
GeneID_726970	4.09945	8.50963	8.9519	8.94788	9.08912	9.01719	9.24712	9.92626	3.45987	4.29358	4.00228	3.45987	4.33222	3.90919	3.80712	8.44087	9.17636
GeneID_727061	12.0051	12.1019	11.8022	11.9621	11.8952	11.8187	13.149	13.1166	13.1847	13.0309	12.1858	13.5857	12.4843	11.4713	11.6928	12.5509	12.606
GeneID_727063	4.51681	4.18026	3.96154	3.99392	3.94948	3.45987	3.45987	4.02309	3.45987	4.12078	4.47757	4.25255	4.15159	4.33678	3.99796	5.31983	3.91221
GeneID_727134	11.1558	11.1199	11.2078	11.2084	11.3942	11.076	11.2678	11.4496	10.4563	11.1232	10.3926	10.7584	10.5384	11.4283	11.8813	11.8124	11.3206
GeneID_727161	4.19573	5.57882	5.38925	4.18503	4.31924	4.03937	12.5317	12.1685	12.2337	10.323	9.67151	10.0204	11.1714	5.18281	5.30196	10.0103	12.1846
GeneID_727197	4.00012	5.41842	4.76356	5.5724	5.21207	5.97037	8.45303	8.00413	7.75708	8.30613	10.7573	8.58703	11.061	4.90319	4.12359	9.48459	8.26122
GeneID_727204	10.0783	9.85368	9.6907	9.73557	9.68546	9.9333	8.78382	9.17605	9.02889	8.58822	9.61316	8.85059	11.2001	11.404	10.7862	8.98753	9.02729
GeneID_727274	13.6414	12.4409	12.5379	12.5657	12.7605	12.5803	12.3757	12.4958	12.7101	12.713	12.5872	12.7259	12.6997	14.0707	13.8027	12.5168	12.2676
GeneID_727327	10.8843	10.0052	9.73242	9.90082	9.51298	9.73441	10.2013	10.0255	10.8648	10.5831	10.5441	10.5941	10.4613	11.2317	10.8079	9.356	9.80151
GeneID_727422	10.3899	10.0594	10.5648	9.91098	10.1937	10.2207	10.6298	10.6704	10.4769	10.6934	8.0224	9.67302	8.3924	8.30614	9.66349	10.2325	10.7291
GeneID_727472	7.20294	13.447	12.8287	12.3974	12.4249	12.0036	11.0712	11.8966	11.1437	10.8855	10.8704	11.1819	11.8021	7.97138	8.22947	12.432	11.2431
GeneID_727512	10.8836	11.5491	11.303	11.459	11.421	11.5061	11.4697	11.3147	11.6289	11.5194	11.1454	11.5154	11.1344	11.3771	11.3871	11.4572	11.131
GeneID_751098	8.74366	12.9396	12.5858	12.76	12.2694	12.5779	13.0984	13.8443	13.2869	13.5844	14.038	14.1339	14.3483	9.45424	8.29503	14.0639	13.3133
GeneID_751102	6.64613	10.5747	10.5087	10.491	10.7222	10.6478	8.01628	7.81615	7.30315	7.519	8.23745	6.44006	6.58539	7.09139	5.87228	9.1592	8.26309
GeneID_768250	7.91355	12.5321	12.9657	12.2154	11.2065	12.6631	10.2802	10.8752	5.14187	5.03081	5.35331	4.30806	4.77957	6.32673	7.64206	8.02973	11.2906
GeneID_807690	11.9058	12.421	10.9881	11.6653	11.7617	11.9809	10.1624	10.8073	10.8085	10.6481	13.0944	12.5077	13.0717	13.2477	11.8755	7.16553	9.50508
GeneID_807691	8.9537	9.15333	7.73554	8.008	7.28991	8.44818	9.33177	9.58229	9.84649	9.41144	10.0827	10.0893	8.98834	10.3117	9.33286	4.82477	6.04491
GeneID_807692	10.3803	11.3782	10.8036	10.7753	10.6036	11.5212	9.42294	10.3803	10.4759	10.8663	12.2815	12.5316	12.2802	12.961	12.0073	7.65581	9.24783
GeneID_807693	14.8928	13.6948	13.4571	13.5498	13.932	13.4204	15.8385	14.9511	14.6573	13.661	13.9313	14.4914	13.7644	14.4911	13.7497	11.2938	15.3942
GeneID_807694	6.08137	6.77734	6.00091	6.70354	6.84993	6.57724	5.8784	6.38726	6.74945	6.87076	9.15923	9.06897	9.10128	8.71488	7.79167	4.58874	5.49073
GeneID_807695	17.759	16.3799	16.0297	15.884	16.1193	15.8423	19.3742	18.1991	17.4988	16.4382	16.6024	16.7602	16.199	16.6429	16.0398	14.6065	18.8859
GeneID_807696	9.54982	10.8484	9.71647	10.1023	10.1533	10.6421	7.52369	8.62462	9.00842	9.04835	11.6468	11.2406	11.7716	12.0048	10.6023	5.78047	7.47469
GeneID_807697	10.0102	10.8578	9.37029	9.92123	10.3806	10.7308	7.89514	8.70717	9.35553	8.89497	10.9272	10.2716	10.961	11.224	9.96334	5.97606	7.75637
GeneID_807698	10.2917	10.6368	9.89424	10.3227	10.468	10.4712	10.1272	9.69184	10.627	10.6124	12.1248	11.8806	12.3482	12.4463	11.4764	8.35182	10.9252
GeneID_807699	5.47223	5.40476	4.83905	4.78731	4.99958	5.67415	4.18104	4.43434	4.44925	4.94017	5.88787	5.47413	5.95299	6.22548	5.35911	3.79471	4.24211
GeneID_807700	15.2446	13.5337	13.1553	12.7984	13.3516	13.2983	16.5578	15.654	15.5456	14.3566	13.5078	14.1547	13.6228	13.5482	13.3788	12.1321	15.8633
GeneID_807701	9.85904	10.6822	9.65599	10.1401	10.1913	10.4519	8.30501	9.39281	10.278	10.1957	12.2057	12.1347	11.8234	12.0076	10.7914	6.3569	7.81375
GeneID_807702	10.8181	11.198	10.2703	10.8345	10.9438	11.0384	9.71108	10.3241	10.6998	11.0736	12.5547	12.7151	12.5416	12.7456	11.8095	7.74793	9.41008
LOC100187599	5.46879	6.81433	7.56725	7.4836	7.89475	7.24053	7.80892	7.7421	4.14061	6.20861	6.26768	6.89192	5.78023	4.77643	5.39693	7.08539	7.75381
LOC100188904	7.74633	7.34197	7.32497	7.35301	7.32506	7.6407	6.20432	6.35939	5.72442	5.27179	6.45237	5.72778	6.19945	8.40886	8.33956	5.59209	6.304
LOC100188940	12.4419	12.0327	11.9009	11.9954	11.8445	11.8889	12.0351	12.1308	13.1435	13.1801	12.7244	13.3114	13.2157	12.2405	12.1817	12.3624	11.9984
LOC100217360	3.77368	12.146	12.0925	12.091	11.3468	11.8913	16.4	16.1638	7.79737	5.75315	12.4227	3.95488	3.45987	5.62698	3.45987	16.0704	16.2998
LOC100302106	11.116	10.3532	10.9341	10.2992	10.4945	10.3391	13.4234	12.6663	12.3981	11.8919	10.8466	10.8773	10.9975	9.17965	9.16977	11.6524	13.1562
LOC100379261	9.97738	13.6981	13.7626	14.3078	14.0635	14.0385	13.2753	13.3661	11.4596	11.8293	12.2159	11.9204	12.5053	11.7139	11.5098	13.19	13.0753
LOC100576082	9.0268	6.28862	5.81778	6.43533	6.29739	6.18127	6.57835	5.64926	5.56955	5.96252	6.37757	5.37588	5.34989	7.42054	7.93924	6.35459	7.26401
LOC100576085	11.8276	11.9541	11.8848	12.0085	11.9184	11.9818	12.0668	11.8322	11.5481	12.2502	12.2416	12.1777	12.2699	12.0227	11.9421	12.3348	11.9023
LOC100576088	9.53149	8.30247	8.63616	7.92694	7.79111	8.03466	10.3411	9.91329	9.80273	9.75819	7.96576	8.64875	7.41576	7.17377	8.3762	9.1828	10.2577
LOC100576093	3.45987	3.45987	3.45987	3.45987	3.45987	3.45987	3.45987	3.45987	3.45987	3.87054	3.98144	3.45987	3.45987	4.06957	3.931	3.45987	3.45987
LOC100576096	13.2268	7.77859	7.72687	8.04899	8.48661	8.03451	7.92393	6.78654	8.13626	6.67346	8.55277	6.8476	7.42884	14.2065	13.7629	9.84406	8.27216
LOC100576097	8.4312	9.97248	8.53187	8.38141	7.02314	7.34996	6.73625	6.7907	8.73113	8.45888	9.97641	9.85946	10.1453	9.77766	9.26405	7.41631	6.80858
LOC100576098	9.0258	9.19974	9.1467	8.92367	9.16557	9.06038	9.47562	9.11329	8.42336	8.65363	7.84306	8.12665	7.88403	8.34117	8.92776	8.81763	9.30574
LOC100576099	5.1323	5.5155	5.47384	4.97972	5.45788	5.33859	5.81016	5.32743	6.09028	4.82698	5.7203	4.43044	5.47916	6.32605	5.842	3.94441	5.65811
LOC100576100	5.35566	4.6192	4.53453	4.84041	4.78144	4.64307	4.17061	3.95319	3.45987	3.87078	4.79915	3.9541	3.45987	4.65296	4.59012	4.81966	5.47691
LOC100576101	10.4255	9.57059	9.99715	9.31783	9.44043	9.59347	10.5665	10.5243	11.1114	10.3148	8.69603	9.754	8.75928	8.82576	9.6778	9.82184	10.8945
LOC100576104	10.433	10.876	10.9662	10.9068	10.8156	10.7702	10.0521	10.1397	10.2617	10.386	10.1367	10.0661	10.1735	10.5535	10.5782	10.3241	9.96068
LOC100576106	8.76056	8.28556	8.09967	8.23686	8.33719	7.9727	8.60166	8.52141	8.28329	8.81013	9.4304	8.80807	9.02523	8.43225	8.53173	10.5026	8.73246
LOC100576110	9.8755	10.6601	10.8811	10.9906	10.8798	10.9984	10.666	10.8454	10.7339	9.63311	12.041	10.3905	11.7904	11.0661	10.3783	12.4745	10.9896
LOC100576115	4.72926	4.09106	4.13063	4.17023	4.79049	3.45987	3.45987	3.45987	3.45987	3.45987	3.45987	3.45987	3.45987	5.4982	4.89138	3.45987	3.45987
LOC100576116	11.3851	11.8126	11.8335	11.8957	11.8739	12.1431	10.6769	10.8645	12.8116	12.3726	12.7164	12.5096	12.8921	12.3551	12.1247	10.897	10.8619
LOC100576118	5.97309	7.70185	7.22276	7.35178	9.73262	6.58471	11.1765	11.4711	10.3649	11.8558	10.8645	9.78199	12.3131	7.2463	7.60237	9.21567	11.9022
LOC100576121	7.8426	5.29028	5.37966	4.91837	4.98132	5.38366	6.75495	7.15923	3.45987	5.10444	6.52181	5.63325	5.71689	8.0171	8.00105	5.30808	6.25884
LOC100576125	11.1151	7.40527	7.9026	7.29288	7.58416	7.84524	9.21718	8.76342	8.81778	8.08835	8.02893	6.82442	7.08199	9.04676	9.96567	8.79977	9.27893
LOC100576126	6.93446	5.81299	6.36848	5.87832	6.785	6.05116	11.8957	10.0072	7.80086	6.65648	6.54684	6.71478	7.24428	6.86312	6.42229	7.19163	7.54623
LOC100576128	9.76977	12.5907	12.5275	12.2683	12.6932	12.5836	8.45617	8.30217	9.50488	8.92731	10.406	9.70017	11.1218	10.5802	9.87135	9.59374	7.30149
LOC100576129	10.7025	11.6539	11.7814	11.91	11.9744	11.9182	11.2924	11.1299	10.9995	9.69633	10.5483	10.2742	10.562	11.748	10.4874	11.3997	11.1368
LOC100576130	7.27897	10.8636	10.8723	11.4969	11.4533	10.9698	8.74878	9.22389	3.45987	5.77803	7.45596	6.45164	6.28008	8.42996	9.329	9.14084	9.29888
LOC100576131	9.51188	9.38298	9.50164	9.38951	9.51336	9.31758	9.00677	9.17056	8.73144	9.51522	8.44788	9.19362	8.32213	8.97393	9.48533	9.01571	9.17767
LOC100576132	10.5996	13.79	13.522	13.5888	13.4249	13.6944	14.7343	14.9002	13.8969	13.9482	14.6988	15.0555	15.7712	11.0271	10.6046	13.5908	14.9856
LOC100576134	11.3459	12.5506	12.5709	13.002	13.0588	12.5958	13.8454	13.4591	10.4551	10.2795	10.9266	10.6204	12.4218	11.8356	10.6256	10.2817	12.5402
LOC100576135	5.90808	5.90129	5.74495	5.86854	5.80263	5.40699	6.97379	7.05714	7.46187	5.80791	7.39531	5.30441	7.19423	7.1821	7.69547	10.9669	8.33919
LOC100576136	5.80883	5.20609	4.59464	3.87205	3.99223	4.43514	3.45987	3.45987	6.0207	5.56508	6.29837	6.93404	7.06325	8.31278	5.44355	4.38425	3.45987
LOC100576140	9.03097	8.00152	8.25216	7.9917	7.98493	7.83069	9.62751	9.23085	8.98479	8.78084	6.71814	7.62432	6.92646	7.13666	8.30431	8.84693	9.63813
LOC100576143	8.87068	5.99121	5.68218	6.01432	6.30194	5.59587	7.89824	6.51829	5.68369	5.74922	6.21068	5.42845	5.88744	8.02189	7.52043	5.59252	7.6125
LOC100576146	10.1372	8.68394	9.0333	9.14815	9.24515	9.13944	9.38529	9.45841	8.45755	8.60922	10.0356	8.53398	8.66838	10.2441	10.4451	9.1752	9.54907
LOC100576147	4.88125	8.84208	6.83174	7.11435	7.00427	6.97155	4.91876	5.38884	5.56945	4.27416	4.4875	4.15948	4.06687	4.41188	4.44488	4.78322	4.59037
LOC100576150	7.48974	4.34551	4.80932	4.36945	4.62507	4.50996	3.45987	4.23489	3.45987	3.87097	5.64841	3.95603	4.49621	8.58721	7.12528	4.43821	4.0613
LOC100576151	9.77412	7.79848	7.96308	7.73203	8.2067	8.11599	9.21827	8.79464	9.14256	8.38941	7.53006	7.71029	7.00936	8.28026	9.15965	9.05244	9.2244
LOC100576152	6.1826	5.33724	5.37267	5.27816	5.38951	5.20978	5.67154	5.28783	5.88396	5.77815	5.96063	5.41742	5.98958	7.51248	6.94869	7.17502	5.43139
LOC100576153	5.0894	5.16131	4.59836	4.84172	5.07468	5.2461	6.14542	5.3381	5.56279	5.41055	5.69178	4.64075	5.09798	5.53344	5.26341	4.58381	5.82869
LOC100576155	10.648	8.5029	8.93273	8.66558	8.75691	8.8483	11.0052	10.4993	10.8781	10.3299	9.01376	9.35023	8.72337	8.52004	9.43353	9.39773	10.9493
LOC100576157	10.7236	10.6644	10.809	10.9213	10.6071	10.7714	10.6124	10.3054	10.4734	11.7898	12.3439	12.0977	11.8352	11.6462	10.9114	10.7471	10.5137
LOC100576159	7.91666	9.96365	10.0622	10.0052	10.1785	9.9974	9.91146	9.71347	9.56362	9.15445	9.60245	9.08657	9.4224	8.38591	7.87499	9.99201	9.96311
LOC100576162	12.1248	10.0235	10.1241	9.78478	10.0391	9.97991	10.6082	10.3437	10.0011	10.7005	10.0964	10.5295	10.2982	11.3553	11.8564	11.0284	10.4547
LOC100576163	6.84917	8.39752	8.58443	8.59185	8.10687	8.3322	9.39885	9.39552	6.00582	6.69291	5.77399	6.39811	5.4188	4.07083	3.79398	9.03214	8.91654
LOC100576165	10.5523	8.28703	8.53044	7.91395	7.98431	8.0503	9.54939	9.27928	10.1896	9.1346	7.43207	8.34583	7.84868	8.63188	9.83189	9.11636	9.68882
LOC100576167	7.5513	5.78533	6.09036	6.31002	5.73301	6.10807	5.18566	5.05869	5.88362	7.96558	7.46825	7.40184	7.10442	9.1954	9.57118	5.99909	4.23311
LOC100576169	11.8829	11.4629	11.4958	11.5385	11.8502	11.5508	11.3034	14.6536	13.2433	12.6112	13.3925	12.3547	13.2595	12.8061	12.8693	13.0296	14.3779
LOC100576170	4.96127	3.90816	3.84754	4.04132	4.57082	4.15556	6.14392	6.05102	3.45987	3.45987	4.88499	4.43446	4.06621	6.78814	5.97075	5.01282	4.88588
LOC100576172	6.86054	7.29874	7.71579	7.41492	7.19588	7.24521	9.21418	8.82043	10.0522	10.374	11.0466	10.9551	11.3871	6.98105	7.2061	9.84844	9.2183
LOC100576174	8.1964	8.79533	8.71782	8.74394	8.51893	8.41592	8.32694	8.53112	9.32622	9.68048	9.74847	9.94493	9.7091	8.56066	8.41662	8.52639	8.32739
LOC100576176	10.3278	9.43612	9.43929	9.74576	9.66531	9.36957	9.70289	9.63894	9.49394	9.50606	8.98859	9.60409	9.44996	9.96378	9.73554	9.43585	9.57107
LOC100576179	7.62263	4.89165	4.85536	4.8908	5.32735	4.7611	3.45987	4.15488	3.45987	4.03941	5.03916	5.03696	4.49652	10.2783	9.64852	5.99773	3.95194
LOC100576182	6.5868	8.32321	8.51027	8.82766	8.5874	9.07795	7.05303	7.11058	6.45432	6.23395	7.40746	6.94554	7.12546	8.37116	7.92538	8.94835	6.57229
LOC100576184	8.29068	5.15937	5.2118	4.04088	4.67921	4.86641	8.00613	5.68746	7.97095	7.86354	9.17823	9.2719	8.95384	8.0456	6.98307	7.58919	5.56257
LOC100576185	13.6398	10.1176	10.4681	10.2638	10.4871	10.2094	9.9575	9.93547	10.6405	8.74399	7.90107	8.53039	8.12573	11.8054	13.0135	9.71818	10.383
LOC100576186	6.59475	6.58004	6.99016	6.59662	6.84688	6.88811	7.22148	7.20316	6.54475	5.89606	7.05728	5.95411	6.28019	6.83903	7.01676	7.19808	7.64403
LOC100576187	11.974	12.4728	12.3913	12.5617	12.604	12.5153	12.5117	12.5324	11.4125	11.9258	11.7676	12.062	11.7819	12.5226	12.2842	13.103	12.5362
LOC100576192	4.15776	4.69519	5.14298	5.34971	5.14077	5.17328	5.35271	4.49096	5.56894	4.83706	4.48824	4.31146	5.42384	5.88979	5.02347	5.90314	5.17594
LOC100576193	10.1823	7.45811	8.03354	7.86766	7.77896	8.21818	5.94594	6.27035	7.34888	7.57259	9.97389	7.99017	7.93889	11.5176	11.0887	8.23565	7.36645
LOC100576194	4.98958	7.03622	7.05243	7.0281	7.12526	7.42334	5.40192	5.08898	3.45987	4.36661	4.79879	3.45987	4.06614	5.39206	5.50389	6.21124	5.17448
LOC100576195	9.32284	6.7073	7.09634	6.38101	6.86349	6.71463	10.3902	9.17912	9.25026	7.98307	7.37753	6.91259	7.26213	6.83286	6.76873	8.3289	10.4478
LOC100576196	8.9194	11.4991	11.7386	11.6527	11.8682	11.8573	13.1843	13.314	12.3649	12.1014	13.1318	13.0191	14.0105	10.4413	8.97787	12.2667	13.6778
LOC100576198	13.1664	5.7837	5.73112	4.94083	5.66169	5.50642	5.40172	5.38873	7.87294	5.15836	4.35436	5.09983	4.49648	13.1471	13.7805	7.71055	4.98963
LOC100576212	5.59457	4.89202	5.06707	5.4476	5.06842	4.86607	3.96466	4.0629	4.46766	4.0392	4.6028	3.45987	5.09883	5.53068	5.67292	6.01147	3.80874
LOC100576215	4.9879	7.63506	7.14458	7.28578	7.96864	8.14786	5.5895	5.8292	4.46975	4.45209	4.35125	3.45987	4.89907	6.03775	5.89706	6.64861	5.58534
LOC100576216	11.367	10.4263	10.2695	10.2133	10.3107	10.4305	9.84787	9.81055	9.77128	9.74745	9.92439	9.95447	9.93515	11.1344	11.3333	10.2788	9.87924
LOC100576217	11.1069	7.26437	7.36669	6.84393	6.4445	8.03236	8.19796	8.39815	6.02246	6.53436	6.81559	7.35614	6.69866	11.5872	11.6321	7.38576	9.02059
LOC100576220	4.84761	6.34901	5.43013	5.62679	5.93091	6.01116	5.12414	5.20687	3.45987	4.16711	4.19391	3.95533	4.6482	4.49974	4.71617	6.55978	5.43087
LOC100576221	11.4928	8.80659	9.30836	8.73888	9.08862	8.89094	10.1403	9.81582	9.30652	9.22694	7.76202	8.62801	7.56797	9.50824	10.4176	10.1589	10.1491
LOC100576222	8.77116	5.81636	5.84731	6.1622	5.83421	6.24457	5.88619	6.93544	7.09358	7.44816	9.83846	6.79409	9.09873	9.81183	9.78204	7.30707	6.70879
LOC100576223	10.4721	9.56947	9.26445	9.46879	9.31854	9.32103	8.95477	9.09063	7.48147	7.31285	8.23101	7.68994	8.23708	10.7191	10.3722	10.2683	9.56589
LOC100576224	10.1697	7.9404	9.35904	7.50815	7.41566	8.92306	8.86941	9.36924	6.52954	6.17496	8.16334	6.96352	6.98196	12.9249	12.2917	7.23817	9.41349
LOC100576225	4.33467	5.11111	5.37396	5.31499	5.85978	5.56409	5.187	4.92415	6.98875	5.87256	6.97626	7.08468	7.89777	3.89258	3.7937	6.03938	5.08805
LOC100576226	11.4445	8.36393	8.86104	8.55643	8.48007	8.65038	9.95821	9.72167	9.8597	9.61347	8.27536	9.21644	7.84891	9.57109	10.3967	9.80384	9.95102
LOC100576227	12.6004	9.09701	9.08701	8.69556	9.10768	8.65128	9.5502	9.2804	8.89397	8.91987	8.56924	8.36771	8.16278	10.9892	11.7172	9.79607	9.61806
LOC100576231	4.52642	5.56227	5.14134	5.96719	5.85278	4.57905	3.45987	3.80977	3.45987	3.45987	4.60293	4.15808	3.45987	6.08627	5.97086	5.25181	3.95208
LOC100576233	8.82717	9.22328	9.25454	9.01264	9.0243	9.05745	9.29233	8.90522	9.25484	8.65566	8.248	8.13245	8.94933	8.09711	8.04673	8.33985	8.75048
LOC100576236	11.0868	6.09928	6.30988	5.95148	5.59201	6.74586	5.30442	5.60499	9.47519	9.57446	11.7778	10.4389	11.6953	10.4612	9.89753	5.38279	4.64273
LOC100576242	10.0281	10.2027	10.9126	10.2866	10.4061	10.3717	11.5127	11.5769	11.8457	10.433	9.31487	9.87276	9.501	9.08128	9.56388	10.5393	11.148
LOC100576246	5.57791	5.41639	4.39429	6.23975	5.7086	4.64344	3.96475	4.30678	3.45987	3.87093	4.19393	3.9557	4.64835	6.26902	6.05274	6.1401	4.30454
LOC100576247	12.1361	12.7437	12.8854	12.8647	12.9268	13.2801	11.8818	11.718	11.8468	11.9665	12.7751	12.4029	13.032	12.8437	12.3357	11.5428	11.9599
LOC100576248	5.64516	6.36749	5.68592	6.00938	5.87147	5.92903	5.24274	5.12081	5.14505	5.1978	6.02854	4.54955	5.27179	6.19052	6.11759	7.73084	5.51975
LOC100576249	10.84	12.3057	12.4571	12.3693	12.6137	12.3396	11.4852	10.9152	10.4289	9.31586	11.4214	9.74974	11.496	11.3042	10.7245	10.0283	11.1683
LOC100576251	7.93423	12.3738	12.1397	12.2487	12.6828	12.2979	9.31772	9.68807	10.113	10.0126	12.254	10.8712	12.4721	7.14683	6.61143	9.5848	10.345
LOC100576253	4.15763	4.23001	4.00556	3.45987	3.45987	4.0301	4.84205	4.9945	6.99394	7.19267	8.47188	7.71977	6.03608	6.49696	5.28777	6.14087	5.38404
LOC100576258	11.1831	9.04379	8.15875	8.43588	8.2619	8.3337	7.2878	7.56238	12.4737	12.7752	13.241	13.7222	13.781	11.8861	11.4444	8.15698	7.89061
LOC100576260	5.8753	5.72821	5.88054	5.90018	5.39622	5.36076	6.30603	5.45465	7.65397	7.24165	7.17451	7.65221	7.74361	6.64065	5.99386	8.56699	5.90101
LOC100576261	10.6726	7.21431	7.93831	7.29354	7.65118	7.67986	9.57456	8.99905	8.69143	8.35541	7.00885	7.19009	7.10526	8.70222	9.39939	8.98322	9.503
LOC100576262	5.8723	5.52873	6.12545	5.94761	5.07163	5.1719	4.92005	4.59352	4.85749	6.16139	6.1244	6.92605	6.77777	7.08359	6.41226	4.92071	5.82755
LOC100576263	7.77191	7.11676	7.61668	7.84842	7.90617	7.1917	7.65131	7.94956	3.45987	3.45987	4.88397	3.45987	3.45987	8.59474	8.46268	7.9371	7.92657
LOC100576265	5.85842	7.82771	7.84118	7.44662	7.8075	7.80292	7.22243	6.9663	5.37136	5.11706	4.88535	5.46155	4.49577	5.56488	5.56362	5.92969	7.3612
LOC100576266	12.516	11.7729	11.7558	11.9277	11.8498	11.6835	10.3807	10.6809	11.0617	10.9104	12.0504	11.1105	11.5289	12.8297	12.6976	11.8604	10.7798
LOC100576270	4.45938	10.0505	9.13561	8.76175	8.66258	8.3961	8.8908	9.48579	7.17615	6.0527	6.68556	6.21626	6.49536	4.27967	4.87722	10.0645	9.43913
LOC100576271	17.4719	11.0804	12.2036	11.1274	9.74739	10.421	13.5366	13.3443	12.9338	12.4293	13.3201	12.4355	14.2153	17.9416	17.6102	12.7714	13.1221
LOC100576272	10.6143	7.92006	8.16052	7.68824	7.87911	8.19499	9.74163	9.92039	9.52346	9.3729	7.43207	8.20231	7.24294	8.06364	9.45786	9.1659	9.80877
LOC100576273	13.047	6.45945	7.14231	6.93362	7.4571	7.38057	7.31018	7.68353	6.54719	6.75705	7.9407	6.41106	8.22044	12.9679	13.1661	7.43597	7.67978
LOC100576274	7.73267	7.14175	7.46826	6.98013	7.10026	7.05146	7.15247	7.54996	6.7188	6.74317	6.16503	6.6227	6.53029	6.47611	7.3384	7.21644	8.06303
LOC100576279	7.38676	10.6176	10.5933	10.5176	10.3837	10.8246	11.037	10.3772	7.22981	8.23138	8.6601	8.40568	9.9745	9.43189	7.86398	11.2987	10.4934
LOC100576282	6.11955	5.25072	4.31498	4.9411	5.26921	5.4761	4.91893	4.48994	4.4677	3.45987	3.98161	3.45987	4.49596	5.65587	6.02568	4.85367	4.23255
LOC100576284	6.36512	5.69354	5.42883	6.25688	5.94738	6.3317	5.29813	5.50323	3.45987	3.87096	3.98171	3.95604	4.89699	6.7329	5.10805	5.53156	4.72731
LOC100576286	9.6787	8.63404	8.93038	8.52053	8.47314	8.79666	10.3778	9.96144	10.5056	9.8743	9.02131	9.59646	8.49756	7.9029	8.79108	10.2003	10.2045
LOC100576288	10.5136	9.61092	8.77204	9.36835	8.33437	9.23828	8.78581	9.604	11.4218	12.1282	12.1632	12.4653	12.6375	10.9126	10.1705	10.5427	9.83048
LOC100576289	7.79802	7.59469	7.79404	7.08453	7.2539	7.58332	9.25782	8.87675	8.73646	7.87319	6.12427	6.84639	6.31441	6.04717	6.61198	7.98615	9.21727
LOC100576290	5.69156	6.77713	6.97851	6.68793	6.85336	6.95106	7.98262	8.06342	7.28154	8.14664	8.59646	8.674	7.92367	6.28767	5.95701	7.64491	7.11721
LOC100576291	8.27532	12.9285	13.3796	13.2356	13.4977	13.6839	11.4048	11.1952	7.85877	8.93495	10.2422	9.38824	8.71594	10.0941	8.95305	11.5893	11.5904
LOC100576293	4.99486	7.36196	7.36017	8.06203	8.14891	8.00319	6.40114	6.57885	8.06722	8.02238	9.85693	9.22157	9.84751	6.08566	5.61954	6.90292	6.92107
LOC100576296	10.8451	10.3872	10.6148	10.3203	10.3999	10.4162	10.9545	10.6172	10.9948	11.0441	9.92763	10.623	10.0644	9.66837	10.3082	10.7215	10.6595
LOC100576298	7.26496	5.90487	5.91158	6.30461	5.75031	5.91461	8.41616	7.15391	6.93328	7.09905	6.43634	6.29253	6.27174	6.46989	6.3033	7.16088	8.49371
LOC100576300	8.8105	10.7113	10.7913	10.9923	10.5997	10.8012	11.596	11.2946	10.2657	10.2032	10.2405	10.3109	10.1248	9.50731	9.13923	11.0424	11.5056
LOC100576304	6.47258	8.23291	8.19973	8.36655	8.28527	8.56419	6.87836	7.25384	5.73612	6.26889	7.38241	6.6188	6.83023	7.37057	7.15594	7.41176	8.09039
LOC100576307	9.94459	9.66276	9.72915	9.51711	9.11064	9.78149	8.90759	8.80821	10.5075	10.4569	11.6929	10.8871	11.514	10.7909	8.71699	7.97289	9.01691
LOC100576320	6.78064	5.69421	5.48592	5.57009	5.85445	5.81789	6.57967	6.25471	6.85804	6.69481	7.86146	6.88326	7.88739	7.6828	6.48186	6.46638	5.0863
LOC100576321	11.4399	10.6682	11.0047	10.7357	11.1412	10.9578	10.4536	10.7524	10.4132	10.6644	11.1467	10.9586	10.964	11.505	11.388	11.3025	10.8796
LOC100576326	12.4665	15.2257	14.6176	14.8111	14.6905	14.0358	14.5143	14.6557	14.5157	13.5736	13.9714	13.0545	14.2437	14.0806	13.2554	16.4357	14.7727
LOC100576330	5.39504	7.32695	5.18036	4.89307	4.62818	4.26088	4.45566	4.68681	7.60173	7.97055	8.07156	8.45828	7.82471	6.13108	6.13033	5.27682	4.77014
LOC100576333	12.0026	11.1278	11.4477	11.6452	11.5149	11.5847	10.2576	10.5482	10.1908	9.77561	10.713	10.1089	10.4981	12.1422	11.6721	10.6941	10.5595
LOC100576336	10.8215	9.93338	10.3531	10.5145	10.2679	10.4236	10.6724	10.4164	11.2778	11.207	11.2839	11.1004	11.04	11.1312	10.5064	9.88999	10.5966
LOC100576337	6.9846	6.02514	6.17444	6.01124	6.02243	5.8407	7.47599	7.14405	6.78462	6.83902	5.85194	6.3343	6.16286	5.62707	6.62049	6.4571	7.71755
LOC100576346	10.4121	10.3227	10.7188	10.3794	10.2448	10.6612	12.0428	11.7885	10.3638	10.4921	9.80152	9.89667	9.63824	9.02344	9.67288	10.3486	12.1954
LOC100576348	9.59169	7.29157	7.55055	7.36279	7.19188	7.34355	8.76936	7.83986	7.74205	7.66801	6.5651	6.85414	6.50484	7.97493	9.00428	7.72316	8.61883
LOC100576349	6.04685	6.85674	6.6607	6.32318	6.31686	6.74638	4.87007	5.60619	5.60519	5.80875	6.05103	4.76079	5.39528	6.28829	6.30265	6.34627	5.54418
LOC100576355	11.1808	9.61396	10.0364	9.84579	9.92816	9.58798	10.8627	10.634	11.6861	12.7617	12.4125	12.8139	13.5018	11.2347	10.2129	10.1705	11.9742
LOC100576359	10.7188	9.1937	9.39143	9.55034	9.55089	9.68856	9.80281	9.93791	9.62298	10.014	9.43044	9.76865	9.34447	10.6268	10.834	10.0983	9.97209
LOC100576361	6.56962	4.76586	4.99228	4.37095	4.68386	5.05003	5.35291	5.8966	3.45987	4.98453	5.35282	4.43204	4.06596	7.00801	6.46188	5.36821	5.66473
LOC100576366	9.85645	8.75434	9.23956	8.76953	9.0994	8.92605	9.5549	9.21911	9.59957	8.50562	7.25003	8.15978	7.51766	8.05755	9.24319	8.8588	9.48475
LOC100576369	10.1422	12.7148	12.7415	12.8114	12.9912	13.1045	11.5338	11.5141	11.3635	11.6418	12.3027	11.8636	12.2044	10.575	10.3228	11.1534	11.403
LOC100576370	9.83307	6.28842	6.2168	5.96602	5.96244	6.08976	5.62888	6.2045	6.86187	7.58088	8.27541	8.28619	8.91412	11.2484	9.83608	5.8545	5.47525
LOC100576373	9.57947	9.75746	9.75033	9.63265	9.68243	9.73239	10.7029	10.5882	10.7153	10.5709	9.7524	10.2466	9.51208	8.92321	9.18598	10.4368	10.5282
LOC100576374	9.55862	6.42424	6.6881	6.41124	6.67562	6.79448	8.97958	7.8044	6.05705	5.26353	8.25332	5.4039	5.37848	8.47131	8.81885	5.8887	8.1958
LOC100576378	6.31351	6.22907	6.59422	6.07255	6.52644	6.40888	7.78411	7.01121	6.9248	5.50534	6.2982	5.03072	6.31674	6.54517	5.86908	6.62256	7.97745
LOC100576381	11.3476	11.4024	11.4607	11.2862	11.0821	11.3554	10.9756	11.4099	11.4032	11.6438	12.168	11.5752	12.1209	12.0172	12.1917	11.972	11.6414
LOC100576382	10.0054	6.14348	5.73833	6.01303	5.11001	5.31632	3.96527	4.73016	9.09066	9.82996	11.3378	10.1373	10.9446	11.0988	11.0508	5.73002	4.84927
LOC100576383	10.6282	12.6973	12.8171	12.8408	12.9849	12.6832	12.1213	12.2162	12.5689	13.6436	13.2886	13.7006	12.9719	11.1256	10.9544	12.1117	12.3217
LOC100576384	11.1653	13.0619	13.2322	13.3162	13.5871	13.3721	13.0667	13.47	14.7892	15.1376	14.9458	15.7206	15.473	11.7421	11.3687	12.7685	13.6033
LOC100576387	6.20344	5.01138	4.82033	5.24731	5.08454	4.91444	3.96622	5.56384	7.85267	7.65765	8.13989	7.54832	9.69053	7.15311	7.57222	5.55497	5.45898
LOC100576392	11.9217	11.7927	11.6753	11.5989	11.4641	11.5605	10.9754	10.604	11.4168	10.8698	12.0565	11.3618	12.0993	12.793	11.4739	12.6525	10.9408
LOC100576400	9.62767	8.315	8.57593	8.18379	8.36412	8.14693	9.99041	9.74653	10.3052	9.61708	7.72878	8.61514	8.13987	8.16278	8.61264	10.0563	9.85428
LOC100576401	9.57976	9.97364	9.77007	9.80613	9.6065	9.61239	9.90522	9.8498	11.4645	11.066	10.7681	11.1137	11.0836	8.5964	8.42897	9.9775	10.0981
LOC100576402	12.0464	11.7827	11.9474	11.716	11.9381	11.965	11.5607	11.5432	12.0465	10.851	10.4755	10.4531	10.3213	11.6871	11.9859	11.0819	11.5453
LOC100576404	14.127	12.8268	13.0578	13.2312	13.1066	13.2027	12.6451	12.6214	12.6133	13.1203	14.089	13.6333	14.1922	14.4427	13.7625	13.1507	12.9484
LOC100576405	11.3909	11.8086	11.7865	11.9385	11.9533	11.9525	11.3389	11.1405	10.8316	11.1091	12.2948	11.7678	12.2341	11.2391	10.8947	12.2444	11.4699
LOC100576410	5.55237	5.52994	5.62153	5.90509	5.88199	5.53434	3.45987	4.85014	3.45987	4.98463	6.124	5.70259	5.89202	6.46678	5.92821	4.58376	4.06207
LOC100576411	10.1583	8.1907	8.8082	8.42023	8.59488	8.57753	9.60985	9.56811	8.84067	9.2764	7.59359	8.36437	7.70837	8.45011	9.54379	9.02887	9.48841
LOC100576412	11.7988	7.92495	8.33045	7.82518	7.80162	8.21693	8.96867	8.64271	8.12383	8.09021	6.69816	7.56606	7.16585	9.26104	10.3001	8.05389	8.92358
LOC100576413	12.9079	13.1923	13.6527	13.1303	13.4561	13.596	13.5091	13.5488	12.8444	12.0457	11.3433	12.0013	11.9423	12.0151	12.4407	12.4217	13.4542
LOC100576414	4.71703	11.2773	9.86463	8.19923	8.56376	8.54695	5.7495	5.43514	3.45987	5.62122	6.32483	5.09564	6.80402	5.39241	5.16195	6.58669	5.43087
LOC100576418	9.71323	10.7232	9.93803	11.253	10.4012	10.4632	11.2548	10.0103	10.721	8.93521	10.849	11.7953	11.1805	9.0638	8.59933	8.71316	9.86769
LOC100576421	10.6452	12.4501	12.2446	12.4264	12.2204	12.3901	12.1129	11.9589	13.5182	12.5249	13.1823	13.05	13.375	11.5708	10.9229	12.6745	12.1541
LOC100576422	10.7602	10.7999	10.7078	10.8516	10.7481	10.8843	10.8499	10.8798	11.3142	11.0388	10.7585	11.5132	10.9697	10.9766	10.6824	10.4816	10.525
LOC100576425	8.4259	10.5541	10.2879	9.9928	9.75721	10.2568	9.06739	10.5733	10.5257	9.34533	9.63858	9.5026	9.55918	8.98692	8.40703	10.3108	9.48037
LOC100576428	4.33858	9.17649	9.29992	9.04808	10.1463	9.92035	9.0587	9.0714	4.46903	5.91886	6.12444	5.21851	5.89505	5.35413	4.86305	8.8589	9.17061
LOC100576432	10.7197	9.92327	10.0033	9.89134	9.7297	9.97733	8.94695	9.21612	9.75449	9.33719	8.45376	9.49623	8.43045	10.3761	10.5548	9.40865	9.39876
LOC100576433	10.7095	9.93653	10.1867	9.88485	10.2058	10.1432	10.2309	10.089	9.8338	9.76097	8.99685	9.34175	9.11736	10.2755	10.7047	10.0124	10.0154
LOC100576434	6.34048	5.9589	5.94652	5.29059	5.59724	6.29925	5.29307	5.57941	5.02921	6.02434	6.96274	6.47116	6.34668	7.72082	7.09192	6.94232	5.43668
LOC100576435	13.1584	12.9898	12.805	13.0085	13.1687	13.0058	12.1665	11.8915	13.8721	12.6006	13.3622	12.9228	13.8984	14.0431	12.8519	12.3884	11.5361
LOC100576436	9.24071	7.83981	8.32706	7.94211	8.08746	8.24378	10.291	9.46434	9.80826	8.63793	7.8908	7.74338	8.72319	7.69786	7.81473	8.80118	10.2418
LOC100576438	10.8127	10.2585	10.4661	10.5326	10.7113	10.5256	10.1104	10.2388	10.0431	10.4211	10.062	10.4927	10.2018	10.9981	11.663	10.8862	10.269
LOC100576439	6.19058	4.89334	5.59351	5.41738	6.07558	5.05067	7.54165	6.95102	4.85712	6.36786	6.7966	5.31636	5.6786	5.27833	5.16224	6.60551	7.93281
LOC100576444	11.6849	4.09514	5.84689	4.04559	3.45987	3.45987	4.17428	5.43305	12.2544	11.5028	14.449	12.4533	13.7628	10.7058	4.75743	4.19852	3.45987
LOC100576446	10.6384	9.32089	9.58879	10.1418	9.53	9.34783	8.68512	8.82084	11.9252	11.1854	12.41	12.5002	12.8012	11.5279	10.2993	9.00755	8.67964
LOC100576447	7.88694	6.64304	7.07597	6.73819	6.8048	8.81085	7.13887	8.02424	15.6144	16.0453	14.9547	16.7052	16.0334	6.58962	5.80691	8.87403	7.08988
LOC100576449	10.3136	10.2235	10.2506	10.3598	10.3028	10.7285	9.28003	9.58939	8.91915	9.25227	10.2663	9.60574	10.1478	11.0162	10.6056	10.3066	9.66163
LOC100576453	4.99885	4.3484	4.13247	4.27994	3.9988	3.45987	5.06369	4.30409	3.45987	4.16596	3.45987	4.71434	4.06459	3.89347	4.12318	4.53913	4.54358
LOC100576454	7.81823	10.6744	10.8452	10.6193	11.13	11.1483	9.22667	9.12395	12.3199	12.1253	13.1811	13.5544	14.2619	8.66685	8.21768	9.08247	8.86798
LOC100576457	11.8445	9.57501	9.52196	9.08641	9.55399	9.43104	10.0442	9.96824	10.7353	10.8464	9.35836	10.4943	9.23034	10.3023	11.0842	10.4004	9.75734
LOC100576458	9.19108	5.72603	5.51521	5.31483	6.04108	5.61834	5.45212	5.17852	12.0459	11.2351	10.7694	11.7315	12.4868	8.5707	6.33892	5.15219	5.1173
LOC100576460	5.20935	4.23015	4.00627	4.45381	4.37371	4.43465	3.96491	5.99174	3.45987	4.16694	3.98161	4.64363	3.45987	6.19182	5.58207	4.53737	4.59118
LOC100576461	10.0324	13.1843	13.6277	13.7008	13.6058	13.7181	12.9104	13.0629	11.598	11.4859	11.8631	11.6387	11.9584	10.2504	10.0103	12.0454	12.8732
LOC100576462	5.64201	5.86974	5.1784	5.70803	5.91285	5.44609	5.824	5.7432	6.45419	5.56476	4.79955	4.30984	5.00237	5.27753	5.46429	5.20315	6.17203
LOC100576467	11.6437	11.3506	11.4706	11.3975	11.3796	11.2968	11.3405	11.4156	12.0665	12.0004	12.5471	12.526	12.4546	11.9818	11.6404	11.4899	11.436
LOC100576471	5.49548	12.1601	12.2448	12.5087	12.9054	12.5026	11.3546	11.2276	8.75188	9.57452	8.74592	8.74716	8.54528	6.28674	5.67331	9.34947	11.2986
LOC100576472	11.9984	12.1664	12.2157	12.2862	12.369	12.2347	12.0769	12.1331	12.249	12.6824	12.6088	12.697	12.658	12.1572	12.2329	12.3941	11.9925
LOC100576473	7.70537	3.45987	3.45987	3.45987	3.45987	3.45987	3.45987	3.45987	3.45987	4.17639	4.20438	4.15219	4.07342	9.04804	8.41338	3.45987	4.16593
LOC100576476	5.49328	6.24846	5.79804	5.73272	5.8717	5.77095	6.25218	6.79916	5.56835	5.27312	7.07309	5.67876	5.99037	6.01965	6.10491	10.5019	6.14432
LOC100576482	11.5706	9.53021	9.61786	9.62474	9.62114	9.58423	9.86747	9.32796	8.43908	8.74238	8.74604	8.40307	8.90919	10.9057	11.0143	8.21649	9.88421
LOC100576484	10.4195	9.79287	7.78998	6.99209	7.33163	7.13476	6.28743	7.52201	10.5781	11.2378	10.9572	11.9011	11.5876	8.61926	7.65717	5.41553	7.06168
LOC100576487	9.24478	6.23186	6.53996	6.1538	6.40943	6.06956	7.42249	6.85451	7.46589	7.76408	7.05723	7.20838	5.98771	7.7689	8.60852	6.9759	7.55583
LOC100576488	6.29951	7.42289	7.43549	7.31484	7.29301	7.39423	5.35443	5.62736	4.86772	5.90173	6.59195	6.44232	7.905	8.97582	8.22472	6.58237	6.12112
LOC100576492	10.9446	6.64617	7.07588	6.90566	6.71279	6.71737	7.65472	7.51144	7.59944	7.13665	6.75792	6.60652	7.22302	8.79914	9.06487	6.8769	7.86714
LOC100576497	9.1195	10.7351	10.5193	10.2135	10.1182	9.84274	9.71177	10.6349	7.83662	8.01687	9.05328	7.89121	9.19209	11.0461	11.0343	10.3701	10.4411
LOC100576498	5.67303	6.07289	6.56892	6.78831	6.46358	6.70575	6.8958	6.67396	7.64508	6.87301	6.2982	6.95997	6.99646	6.90116	6.26143	5.77797	6.18534
LOC100576502	6.68526	7.53569	7.73336	7.78283	7.90474	7.92406	7.92314	7.39054	9.54741	9.15122	8.67283	8.88561	8.99463	7.14842	6.98526	6.97612	8.00979
LOC100576504	10.5387	8.7678	8.88453	9.12457	9.49605	9.53969	11.1757	11.5647	8.79	7.7231	9.76111	8.6944	9.03884	11.0644	10.691	12.8267	11.9091
LOC100576505	4.57887	4.9127	4.92711	5.44298	5.16729	4.5928	7.1188	7.05369	4.87074	4.90495	6.53023	5.22117	4.66191	4.86449	4.23628	6.87157	7.16151
LOC100576506	9.87699	8.04319	8.21741	7.23393	7.58179	7.5011	10.3381	9.58021	9.67181	9.29964	7.80572	8.01192	7.28518	7.55078	8.11536	8.7062	10.0488
LOC100576508	10.3011	6.79448	6.34159	6.16248	6.87554	6.15772	5.83112	5.40477	6.41775	6.17531	7.55343	6.65249	6.8862	11.1344	10.3112	6.24796	5.49526
LOC100576512	6.18538	13.0733	12.8162	13.4692	13.5062	13.2497	10.8569	11.0652	13.4385	14.0263	14.0661	14.2932	14.408	6.30537	6.22415	10.5421	10.3642
LOC100576514	4.93205	5.52966	5.826	5.76151	5.91845	5.41462	7.22342	5.70518	5.14066	5.70172	6.12439	5.5028	5.73513	5.7171	5.67358	5.74656	7.67391
LOC100576515	8.8431	7.54297	7.51821	7.19835	7.37556	7.65955	10.1285	9.48755	8.88588	7.5455	7.7342	6.29515	6.80478	6.98385	6.75531	9.78952	9.68078
LOC100576519	13.2051	12.2617	12.0978	12.3439	12.2872	12.2569	12.1978	12.2648	11.8208	11.8202	12.5448	12.1551	12.4936	13.69	13.4274	12.3256	12.1852
LOC100576522	9.3932	7.05461	7.27493	7.43548	7.56628	7.64409	8.04999	8.72159	8.00119	7.74761	8.66711	8.35009	8.92154	10.7774	10.0396	7.10211	7.98088
LOC100576527	12.0703	11.0238	11.1357	11.1286	11.1644	11.1737	10.7827	10.7341	10.4615	10.7358	10.6851	10.6685	10.6674	11.8964	11.8332	11.0312	10.4163
LOC100576528	12.0803	12.1421	12.2199	12.1773	12.171	12.1501	12.8108	12.5375	15.9799	17.0524	16.162	16.5732	16.7614	12.2139	12.0544	12.5805	12.7202
LOC100576529	11.1922	5.9734	5.42723	5.87736	5.29766	5.50635	4.66689	4.99438	3.45987	4.16731	6.2981	4.43992	4.06683	10.6718	11.8044	6.7921	4.59032
LOC100576530	8.16196	7.92991	8.15671	8.14642	8.02646	7.67112	10.3371	9.47856	8.93338	8.22818	8.52922	7.73899	7.88035	7.52317	6.71469	9.08482	10.412
LOC100576531	7.54039	6.69248	7.20015	6.76718	7.00063	6.88754	9.15574	8.75585	9.20312	8.37416	6.37754	6.99516	6.94931	6.11092	6.83265	8.03707	8.94391
LOC100576532	8.37221	8.12499	8.32346	8.29086	8.39737	8.02144	7.98667	7.67131	8.53836	6.99005	6.52386	7.17212	6.20141	7.49975	8.22378	7.54278	7.94625
LOC100576534	7.82941	7.02574	7.42783	7.24411	7.51788	7.66725	8.08171	7.80533	7.32964	6.85043	7.30445	7.09029	8.04653	7.65524	7.20929	7.21561	7.80804
LOC100576540	15.3936	14.485	14.3948	14.2269	14.2118	14.304	16.9171	16.1227	16.0264	14.9049	14.5259	15.214	14.8015	14.5514	13.7912	12.3022	16.296
LOC100576542	8.12711	8.61179	8.62062	8.57307	8.66994	8.42293	9.43272	9.41276	9.73595	9.5989	9.18815	9.64493	9.44777	7.76802	7.78197	8.84101	9.37268
LOC100576543	9.50393	9.13943	9.17837	9.45988	9.22695	9.32011	9.47808	8.95486	9.41657	9.46143	9.14032	8.97479	8.66515	9.24005	8.96289	9.36868	9.19202
LOC100576544	10.4933	9.92041	9.78387	9.78223	9.80828	9.78625	10.5322	10.3353	11.1316	11.1336	10.2592	10.8647	10.5847	10.0969	10.0956	9.76193	10.14
LOC100576547	11.166	8.94836	8.80566	9.49051	9.56506	9.14851	10.7981	10.6553	10.0047	11.5428	10.6193	9.85497	12.1082	11.931	11.7436	11.747	10.7013
LOC100576552	9.20962	11.5356	11.3067	11.6514	11.6326	12.2757	9.28706	9.81612	9.81898	7.21956	10.6798	9.27484	9.02672	9.62043	8.75619	10.0082	9.04038
LOC100576554	10.0092	6.65955	7.05263	6.54087	6.7267	7.03041	9.18739	9.08753	10.021	9.14462	8.24797	8.55289	8.32114	8.16628	9.27663	8.98378	9.7074
LOC100576555	5.09818	14.2584	13.4805	13.1086	13.6519	13.0161	10.4013	5.89926	8.34143	7.9818	10.8727	8.3794	8.8535	6.60386	6.11754	11.1062	7.07529
LOC100576557	10.4798	6.27033	6.79257	6.63512	6.75096	6.86072	9.68586	10.0482	7.703	6.6668	7.89369	7.93278	7.85208	12.4677	11.1299	11.0097	10.8342
LOC100576559	8.73226	7.12012	7.26179	7.04211	7.05972	7.23655	8.69112	7.87793	8.79681	8.12719	7.29103	8.15013	7.223	7.25572	7.76551	8.29025	8.70903
LOC100576563	11.4265	13.5578	13.4363	13.5876	13.4865	13.4173	13.7328	13.6848	12.9662	13.0758	14.1476	14.2	14.4345	12.4024	11.2845	14.4753	13.543
LOC100576565	8.36126	6.54757	7.01002	6.5417	6.41355	6.63072	8.29124	7.3254	7.47265	6.58939	6.37754	6.2348	5.84311	6.56075	6.06626	7.11531	8.48535
LOC100576568	12.5275	5.74066	5.78328	5.4107	5.40086	5.23551	6.27154	5.64617	5.36347	4.71532	5.70896	4.83289	4.31975	12.1523	12.6726	7.12059	6.09362
LOC100576569	15.092	14.4408	14.68	14.7706	14.8322	14.9808	14.3418	15.0157	7.33567	6.64374	9.64767	7.41501	7.0424	15.057	14.6909	13.0284	14.655
LOC100576571	10.3844	9.64196	9.90554	9.73388	9.7494	9.80189	10.1788	9.82212	10.288	9.72474	9.23958	9.6538	9.47369	9.86725	10.0857	9.89402	9.93998
LOC100576572	12.2005	10.1565	9.89493	9.55976	9.98847	9.81789	10.8208	10.6195	10.7308	10.4447	10.2036	10.3456	10.0266	11.1799	11.3163	11.0228	10.7594
LOC100576584	4.28143	6.31012	6.22109	6.13024	6.02065	6.48222	5.89407	5.86554	7.38045	6.71991	6.71817	7.1478	6.61167	4.95607	4.8283	4.9827	5.86052
LOC100576586	13.2263	13.1593	13.1346	13.2718	13.0509	13.1164	12.6287	12.8427	12.7568	13.2201	13.4157	13.2961	13.7616	13.4715	13.3698	13.3556	12.604
LOC100576590	5.2313	3.90827	4.39599	4.45423	3.83838	4.35266	5.71196	5.23419	4.85713	5.11704	6.29819	5.70916	6.42156	5.62763	5.334	5.0986	6.43769
LOC100576591	6.14476	9.19286	8.72397	9.48989	8.85424	9.03248	8.55306	8.65967	7.23687	7.47777	8.52343	7.90866	9.35824	7.86937	7.40872	8.36971	9.11208
LOC100576592	10.6328	7.82931	7.88573	7.53609	7.79671	7.56731	12.2633	8.83564	11.947	9.37409	9.80676	8.54163	8.40888	9.33583	9.37264	10.7046	9.16781
LOC100576597	11.0593	10.2413	9.64476	9.91987	9.72907	10.2137	10.2189	10.2526	8.75525	8.06468	8.63292	8.76082	9.26717	12.2156	10.6101	9.85322	11.0352
LOC100576600	11.0864	10.718	10.3237	10.5605	10.3502	10.6366	10.0695	10.0099	10.1783	9.6369	9.21279	9.69155	9.43886	10.9145	10.9448	9.63324	10.0406
LOC100576603	3.45987	10.162	10.1785	10.1673	10.3762	10.7282	9.7709	9.76825	3.45987	3.45987	3.45987	3.98813	3.45987	3.89997	3.84322	8.06733	9.23612
LOC100576606	10.0846	9.41824	9.4554	9.20504	9.3823	9.32512	9.34185	9.24967	8.51337	8.94812	8.2108	8.59826	8.48553	9.18782	9.74272	9.17161	9.53424
LOC100576608	8.03167	5.5638	5.56759	5.4495	6.18732	5.84062	7.48746	6.51636	6.98934	5.72781	5.55745	5.41544	5.67873	6.77527	6.43253	5.07072	7.78751
LOC100576610	8.73733	7.10204	6.7466	6.60062	6.97223	6.68415	8.93583	8.28338	8.25113	7.34457	7.33435	5.76256	7.31569	7.46451	7.44947	7.85636	9.32408
LOC100576612	10.1498	10.1733	10.3615	10.1122	10.1296	10.3401	10.6561	10.6434	11.6263	11.4035	9.84064	10.9936	9.80578	9.07073	9.85346	10.5955	10.6622
LOC100576614	9.77858	8.98812	8.9385	8.852	8.91198	8.95007	11.6994	11.5169	9.79096	9.85875	9.47736	10.8844	9.55571	7.02649	7.69269	10.1422	11.5119
LOC100576615	12.689	11.9565	11.8979	11.9442	12.0662	12.1082	11.6156	11.4582	10.4345	9.9848	10.887	10.1381	10.9639	12.3371	12.5814	11.0712	10.9619
LOC100576617	8.61689	8.12891	8.0264	8.02173	7.1321	8.32717	6.2371	6.71826	6.95542	7.57063	8.44941	6.96754	8.42047	10.4217	8.4913	7.79647	7.66508
LOC100576619	9.41541	11.745	11.8388	12.0381	12.0563	11.9435	11.0344	11.0665	9.4436	9.86117	10.2646	9.8333	10.4402	10.1808	9.88606	11.2513	10.9853
LOC100576620	13.4979	13.0376	13.0774	13.1733	13.1421	13.1637	12.2426	12.3643	13.1768	12.5046	13.0788	13.0745	13.7307	14.0128	13.5841	12.5906	12.1451
LOC100576621	10.8284	9.5027	9.70235	9.64729	9.67009	9.65433	9.97783	10.1083	10.1321	10.3061	9.48097	10.2663	9.22513	10.0839	10.3302	11.1804	10.067
LOC100576623	8.23036	8.10432	7.5356	7.57406	7.41581	7.08736	7.51891	7.33769	8.31281	8.18268	8.01578	8.44462	8.1711	8.52695	8.40352	6.67305	7.11784
LOC100576625	12.5099	8.59325	9.32939	8.87042	8.98397	9.09685	9.74813	9.29859	7.87329	8.3317	7.05731	7.45627	6.90482	10.3713	11.671	9.00892	10.0105
LOC100576637	8.7783	4.61933	4.53435	5.31462	5.07139	4.86625	6.05584	5.31347	7.86771	5.77806	6.65632	6.04253	7.89868	9.02964	8.09163	5.5517	5.33549
LOC100576638	8.18429	8.77054	7.47012	7.27632	7.50686	7.61717	7.29788	7.66033	8.12467	7.18321	8.68594	7.5781	8.10058	8.63124	8.72787	9.55233	8.05526
LOC100576640	11.2839	11.4496	11.4457	11.0322	11.3724	11.2114	10.0402	10.4717	11.0701	10.9638	12.2814	11.5724	12.1118	11.5207	11.4689	10.6842	10.6802
LOC100576645	9.62918	9.05545	8.24929	8.60971	8.51455	9.00424	9.39941	9.3536	9.74092	9.48636	9.02938	8.85605	8.62607	8.8495	8.89171	7.82726	9.40997
LOC100576646	12.3932	13.0401	12.7161	12.9257	12.8483	12.8594	12.6707	12.588	11.9013	12.6065	12.05	12.3523	12.0449	12.4759	12.3934	11.6293	12.2068
LOC100576647	11.9563	8.76372	8.75036	8.53172	8.3145	8.52527	9.65036	9.56287	10.5309	10.4002	8.65825	9.7449	8.59129	10.3653	11.0081	9.74644	9.89545
LOC100576649	10.6218	9.28286	9.22209	9.21664	9.30937	9.09898	10.1848	10.0352	10.2789	10.0731	9.55575	9.81489	9.49844	10.2253	10.1613	9.62992	10.2071
LOC100576660	10.5342	10.9048	11.0635	10.7926	10.966	10.9733	10.5029	10.501	11.1954	10.6442	9.55332	10.5017	9.9874	10.5411	10.9371	10.0343	10.4628
LOC100576662	7.91422	5.19166	5.0853	5.7865	5.59136	5.13875	4.8989	5.34451	9.31441	9.10294	9.38598	9.45203	11.4854	8.29451	7.17908	6.63167	5.03502
LOC100576663	6.38462	6.52401	6.18062	6.46234	6.52435	6.42281	5.36895	5.28002	4.83795	5.4106	5.85535	5.70575	6.31118	7.36208	7.29114	5.63575	5.00266
LOC100576666	6.66981	9.64005	9.55943	9.66099	9.97552	9.64083	9.85793	9.58453	9.30561	9.70929	10.2335	8.96364	9.88416	8.14413	8.41095	8.50017	9.75925
LOC100576667	12.3306	13.0947	12.7808	12.8414	12.7112	12.8176	12.4229	12.3733	12.8096	12.9502	12.6535	12.6249	12.6595	12.3296	12.5034	12.8763	12.121
LOC100576669	9.32215	6.86085	7.16162	6.55494	6.67321	7.04964	8.63039	8.31969	8.50227	7.23584	6.15495	6.28798	6.20331	7.2813	8.3729	7.55401	8.91254
LOC100576671	13.1888	12.9584	13.2215	13.5974	13.5887	13.3818	12.4821	12.4405	11.9737	12.3405	12.5097	12.566	13.0081	12.9269	12.4487	12.2407	12.9338
LOC100576677	6.89122	3.90816	4.70949	4.66612	4.3736	4.57907	5.71156	5.6083	5.5657	5.30879	4.79954	4.43588	5.09873	6.1719	5.67348	5.09836	5.47704
LOC100576679	3.89338	8.45082	8.32409	8.59152	8.97112	8.74184	8.30132	7.71204	4.47573	4.64851	4.71514	4.74676	5.11079	4.64332	4.20583	9.13754	8.04436
LOC100576683	11.513	13.4808	13.6425	13.9273	13.7427	14.1614	13.212	13.102	8.86961	9.02638	10.3247	9.67517	10.5224	12.2897	11.8967	10.6453	12.7733
LOC100576687	10.9954	7.97094	8.4262	7.80704	8.72581	8.1521	8.18648	8.6758	7.64813	6.67908	9.53288	8.45946	9.09781	10.8949	11.4495	8.61996	9.33395
LOC100576688	8.41951	6.37754	6.35572	6.62053	6.48809	6.56513	6.51932	5.57997	5.38861	5.55651	8.19031	6.57695	8.49169	9.71074	9.08424	10.5673	6.29588
LOC100576690	7.4808	7.26988	6.92675	7.52914	7.13005	7.39454	6.22147	6.26286	4.55513	4.62026	5.99021	5.5688	5.4296	8.55281	8.08144	6.63827	6.29658
LOC100576700	10.6378	10.0484	9.79056	9.91629	9.9157	9.8748	10.1431	10.5251	13.1133	12.4522	13.5656	13.6774	14.1054	11.3797	10.2296	10.1606	10.2492
LOC100576702	6.65048	6.24904	6.39776	6.913	7.13939	6.42404	5.24315	4.99403	4.46779	3.87098	5.29668	4.54815	4.06665	7.51164	7.3209	5.94309	4.72762
LOC100576703	7.78973	9.75113	10.0008	9.50657	9.70855	10.1052	8.6709	9.24372	13.8072	13.6326	15.1664	14.0156	14.7034	7.83379	6.95889	9.03948	8.5215
LOC100576705	4.43479	4.09203	3.45987	4.60192	3.45987	4.57972	4.76011	4.30707	5.3718	5.87433	6.42957	6.72363	6.42289	4.9038	4.0363	4.62788	4.54218
LOC100576706	10.3672	9.13462	9.21435	8.82851	9.43972	8.98787	10.0034	9.75516	9.47503	8.95267	7.34235	8.20934	6.85191	8.26565	9.72738	9.41857	10.0558
LOC100576708	9.38879	6.95149	7.5906	7.22567	7.25245	7.03047	9.18373	8.35181	8.17977	7.84093	6.9067	6.72996	7.06268	7.6757	7.90048	8.4754	9.21223
LOC100576709	13.8024	13.7116	13.8677	13.8443	14.065	13.978	12.8785	13.034	14.0547	13.943	14.3688	14.4164	14.5696	13.9315	13.6719	12.7646	13.0967
LOC100576717	11.799	10.8792	11.1174	10.9083	11.0646	10.9287	11.0043	11.1021	10.2684	11.6962	11.0406	10.8837	9.55719	10.9307	11.8263	11.6997	11.4617
LOC100576718	9.91204	10.0371	9.99369	9.86746	9.81078	10.0071	9.51746	10.0121	11.9062	10.5058	11.926	11.5299	12.4232	10.3259	9.42484	11.001	9.66593
LOC100576722	10.1877	11.5166	11.5888	11.3756	11.5257	12.2778	8.86851	8.85443	8.33577	7.96787	8.29897	8.39879	8.58202	10.3155	10.3974	8.40964	9.00724
LOC100576730	8.4034	7.73062	7.37889	7.11091	7.5957	7.10512	6.28118	5.502	5.36905	6.65554	8.38634	7.10794	6.92577	9.04552	9.3729	6.62388	5.58551
LOC100576733	8.80774	9.88329	9.71085	9.80409	9.98231	9.75449	9.44446	9.62853	8.4188	8.9652	10.2345	9.12465	9.45856	8.98859	9.06395	10.0338	9.68939
LOC100576734	5.88891	7.43689	6.94299	7.12575	7.14753	7.53108	6.14328	5.54645	8.65084	7.74717	7.02518	7.72595	5.98995	5.65665	6.07924	5.15164	6.04689
LOC100576735	6.49522	6.53297	5.92977	6.2791	6.49712	5.94938	7.57486	6.77084	6.13575	5.93978	6.52386	5.25869	6.42045	6.77737	6.22713	5.77951	7.29288
LOC100576736	6.81558	6.66307	6.77229	7.74824	7.19902	6.91898	6.74042	7.18134	6.84998	6.51868	7.17895	6.24831	6.54901	7.70797	7.08207	9.50689	6.94149
LOC100576737	8.27498	6.99089	7.18808	6.96338	6.93518	7.29603	7.11879	7.1993	7.65508	8.42169	9.64807	8.65758	8.99639	8.52714	8.26802	6.73191	7.9644
LOC100576738	4.54475	6.03414	5.84952	6.34112	6.81221	5.57647	6.86636	7.6513	6.30648	6.73709	7.73425	7.31243	7.89907	4.97558	4.81463	7.69175	7.51205
LOC100576740	4.28285	4.69389	4.53197	4.1688	3.9918	4.26107	3.96464	4.64195	5.14541	4.0394	5.81369	7.70411	5.2719	5.42782	5.05167	4.6262	4.30433
LOC100576741	3.89686	3.45987	3.84957	3.45987	3.84103	3.45987	3.96512	3.45987	3.45987	3.86955	3.45987	3.45987	4.64288	4.06957	3.45987	4.03186	4.15339
LOC100576742	11.2792	10.755	9.55062	10.2008	10.1465	10.2318	8.05938	7.39701	11.7294	11.1998	12.5845	12.1842	11.7647	10.589	10.3991	8.95707	8.57152
LOC100576744	8.4249	6.94721	6.70711	6.61823	6.94937	6.83527	8.59513	7.82572	8.05067	7.34029	6.22032	7.05561	6.61269	7.34413	7.81719	7.66032	8.62023
LOC100576745	6.63693	13.6238	13.4756	13.9762	12.7177	13.6011	11.5415	11.2036	11.6336	11.9877	12.8709	12.1167	13.4599	9.33869	8.0854	8.85228	11.4662
LOC100576746	8.83413	8.44569	8.72417	9.33834	9.01294	9.55373	8.58966	8.90718	6.60363	5.65515	6.08701	7.6014	7.73709	10.0663	9.05004	9.57127	8.9342
LOC100576747	11.1505	10.0562	10.1389	9.74448	10.0492	10.017	10.3979	10.3814	9.63701	10.5313	9.95119	9.67075	9.56871	10.5552	11.3104	10.6892	11.0601
LOC100576748	4.82992	7.02498	7.39556	7.37593	7.19495	7.04949	5.84238	5.86446	4.50658	3.88967	4.85743	3.45987	4.99861	5.5079	5.75465	5.43586	5.49073
LOC100576754	10.4476	10.0996	10.0949	9.857	9.94706	9.95839	10.1524	10.1978	10.0133	10.3268	10.6388	10.3603	9.71909	10.5878	10.4293	10.123	10.6537
LOC100576758	12.1586	10.1409	9.93262	9.8085	9.12948	10.1413	9.30547	8.87306	7.64209	6.76838	7.16427	6.704	7.6075	12.5998	12.3308	10.1215	8.56494
LOC100576759	11.5565	11.3502	11.1585	11.0934	11.0865	11.2698	10.9842	10.74	10.7226	11.143	10.9039	10.8199	10.4958	11.4311	11.7634	11.3357	10.8505
LOC100576760	11.7592	10.0805	10.199	9.83065	10.1877	10.1508	10.0525	9.88666	11.0148	11.3864	10.3151	11.3794	10.5732	11.0455	11.3376	10.3576	9.7479
LOC100576761	12.9196	10.0304	10.087	10.1546	10.2388	10.1485	9.6886	9.74234	9.84952	10.0826	10.354	10.1175	10.0131	12.3664	12.5978	10.5536	9.99074
LOC100576765	6.71607	7.11999	6.68028	6.62652	6.63611	6.84416	8.02404	7.52177	6.92143	6.4753	6.5694	5.36343	4.49546	5.19564	5.77499	6.63222	8.32696
LOC100576767	6.39823	7.7005	7.98294	8.27205	8.45337	8.09555	7.52222	7.90265	5.84748	6.78931	7.59529	7.23277	6.97556	7.95872	7.42085	7.58339	7.51433
LOC100576768	11.1335	10.4198	10.5552	10.5025	10.7445	10.6088	10.0075	10.1974	10.3167	10.4662	10.2283	10.745	10.1625	11.1575	11.231	11.2017	10.1875
LOC100576770	8.06076	9.0389	8.54211	7.97397	7.82371	8.19876	9.2734	9.39241	9.69513	9.44648	8.9677	9.24081	9.17853	7.28907	7.89729	9.45962	9.46004
LOC100576773	10.3838	8.52462	6.32573	7.00752	6.92818	7.06877	6.1711	6.13717	10.4441	11.0025	9.78493	9.68383	11.8366	10.5066	10.4395	8.07281	7.11737
LOC100576774	9.26445	8.86695	9.30449	9.06668	9.1372	8.8302	9.71318	9.40429	10.7477	11.3901	10.8924	11.8585	11.067	8.50826	9.1612	9.3464	9.73451
LOC100576775	10.3705	6.64285	7.3405	7.27608	7.38032	7.229	9.52429	8.56829	8.43659	8.0272	7.16431	7.90711	7.59472	8.33463	8.95507	8.40427	9.41362
LOC100576779	6.57646	4.23076	3.45987	4.37082	4.29711	4.26125	3.45987	3.95358	6.25269	4.16744	4.48793	5.55043	3.45987	8.0916	8.49071	5.04296	3.45987
LOC100576781	9.55741	10.0538	9.89898	10.7326	10.0925	10.353	10.9878	10.6974	8.67814	9.09367	9.82972	9.33516	8.9967	11.5575	10.6001	10.6542	9.59758
LOC100576783	5.98899	6.20756	5.64112	5.6549	5.6661	6.31574	4.66778	4.85137	6.01851	6.16155	5.10898	5.36937	8.303	5.53178	5.79102	5.15189	7.09108
LOC100576784	11.4718	9.87666	10.0281	9.9727	10.0663	9.94868	9.74552	9.84796	10.1622	10.4261	10.8214	10.7234	10.7776	11.7433	11.4226	10.347	9.542
LOC100576789	9.83516	7.58002	7.77146	7.4532	7.64175	7.69166	8.10599	8.22829	8.09331	8.08282	9.06209	8.20371	7.65333	10.2857	10.0621	9.05149	8.38326
LOC100576794	12.0726	9.48049	9.93826	9.83481	9.92292	9.94558	9.63818	9.57612	10.371	9.99612	10.7658	10.3821	11.0291	12.6676	11.949	9.36759	9.591
LOC100576795	11.4912	10.1361	10.2586	10.4229	10.3778	10.3915	10.8958	10.7492	11.1862	10.9247	10.7992	10.8539	11.0068	10.9791	11.2809	10.9518	10.8844
LOC100576796	7.18168	7.85536	8.09633	8.48402	8.51731	8.27815	6.68165	6.38533	9.64745	10.8845	9.86365	10.8066	8.40644	7.60566	7.91492	9.408	6.45983
LOC100576797	7.7106	7.66586	7.22421	7.8602	8.11079	8.76527	4.42918	4.45626	6.31578	6.74446	8.76136	6.49962	10.697	8.50796	7.84695	4.65452	3.96467
LOC100576799	10.7747	11.5571	11.5076	11.4149	11.7295	11.5386	11.0449	11.3351	10.6316	11.1311	10.4366	11.2356	10.229	10.1517	10.686	10.9854	11.2462
LOC100576801	5.47445	6.56776	6.33592	6.7477	7.23861	7.0301	8.24961	7.29428	7.32019	6.91735	7.19422	6.2265	6.53881	5.2743	5.69069	7.32736	7.7918
LOC100576803	9.26615	6.44645	6.03701	6.46904	6.86595	5.87117	5.20448	6.23956	10.483	11.17	11.3502	11.3048	12.1154	10.4846	10.2525	8.02358	6.78019
LOC100576805	11.6862	13.1247	13.2947	13.4369	13.5683	13.5354	12.3725	12.4136	11.8244	12.2116	14.7669	13.5433	13.9432	12.769	12.2846	12.5907	12.5489
LOC100576812	11.7151	8.82643	9.08811	8.48055	8.8545	8.75079	10.3908	9.98214	9.95919	9.7136	8.4051	9.09981	7.95831	9.80742	10.5051	10.9275	10.1363
LOC100576814	10.3448	10.0579	9.98692	10.1078	10.3651	10.5277	9.61309	9.35053	12.3757	12.1937	13.696	12.4056	13.5271	11.4031	11.0532	9.53933	9.42497
LOC100576816	6.03812	5.94985	6.05458	5.34933	5.47086	6.10852	4.45446	4.73092	5.73527	5.59373	5.23756	5.59508	8.85259	5.68685	5.31112	5.53073	7.1026
LOC100576817	11.4254	10.3256	10.4895	10.3841	10.8066	10.4895	9.78124	10.0354	9.65949	10.7836	10.9687	10.5876	10.8524	11.6443	11.9394	10.4915	9.90354
LOC100576818	10.8126	9.71343	9.70242	9.49548	9.61247	9.45232	10.1038	9.94126	10.3295	10.2634	9.22886	9.76249	8.84508	9.50016	10.0167	9.85388	9.89448
LOC100576819	11.4648	9.26778	9.5808	8.9682	9.15263	9.17051	10.5056	10.2206	10.4096	9.81954	7.99944	8.56866	7.68081	9.34451	10.087	10.2218	10.5477
LOC100576820	11.0186	8.48189	8.44292	8.49828	8.30836	8.44313	8.43876	9.57421	10.1353	9.96945	10.2177	10.0743	10.4298	11.5649	11.0653	9.00454	9.3932
LOC100576826	10.7257	10.1555	10.4622	10.5433	9.98673	10.3442	11.4003	11.5063	13.0024	14.3092	13.8446	14.013	13.837	11.8719	11.2555	9.41657	11.3011
LOC100576828	13.0947	8.06257	8.61442	8.3414	7.82475	6.92413	9.79944	8.83642	8.09235	6.41779	5.77647	7.87876	8.61917	12.3369	12.5511	9.80941	9.73549
LOC100576829	12.3393	11.7985	11.9062	12.0081	12.0225	11.9504	11.6634	11.7127	12.0879	11.9484	11.9308	12.2684	12.202	12.2799	12.359	11.4311	11.5833
LOC100576831	8.76856	5.06114	5.75961	5.73542	5.71377	5.44585	5.71217	5.77862	4.85678	4.98512	5.50939	5.5049	4.64789	8.59382	8.31778	5.66152	6.52299
LOC100576836	7.57608	5.29673	4.86126	5.12396	5.07476	4.15566	5.99498	5.38715	4.46531	4.52645	4.79954	3.95309	4.06617	6.57787	6.34978	5.34644	6.31267
LOC100576838	4.66538	8.54464	9.04681	9.7585	9.13899	9.27904	7.91109	8.54638	5.12288	6.04398	6.87895	6.37356	6.61061	6.00219	5.84569	8.48449	7.63771
LOC100576839	7.21919	4.89173	5.48315	5.3474	5.2041	5.05106	5.74866	5.28861	6.45769	5.30923	6.24269	5.60083	6.16415	8.00574	7.73728	6.46545	5.25661
LOC100576840	8.40645	9.70386	9.93221	10.1621	9.80697	9.80409	10.0145	10.0043	7.7891	6.47481	7.47997	6.89576	7.36728	8.94878	8.25217	9.56983	9.65142
LOC100576843	9.03191	10.1118	10.0191	10.057	10.1218	10.0117	9.54049	9.6392	9.91026	9.09354	9.95752	9.66572	10.0023	10.0739	9.72645	9.90694	9.11892
LOC100576847	9.09487	7.40322	7.23065	7.41771	7.03401	7.6853	8.59737	6.66358	13.3335	7.05068	7.93206	7.73201	8.36347	9.87504	9.52682	8.06235	7.66004
LOC100576848	10.0016	8.73832	8.9999	8.76436	8.81474	8.99696	9.12432	8.86471	8.7308	8.6903	7.83406	8.61269	7.90001	9.68677	10.0342	9.25543	9.02869
LOC100576850	9.56674	8.79425	8.85613	8.87276	8.77544	8.9759	9.75011	9.47318	9.51066	9.20573	8.86863	8.98596	8.82462	9.05956	9.04581	9.29105	9.83736
LOC100576851	13.6173	14.2848	13.9568	14.1963	14.0666	14.008	14.1562	14.0141	14.1176	14.6646	14.6776	14.8499	14.8781	14.1708	13.921	13.8483	13.7635
LOC100576855	8.46368	8.53609	9.61034	9.07953	9.22024	8.61763	10.6266	9.93812	10.8573	9.57617	8.51654	8.41763	9.22336	8.03957	7.88494	8.2242	11.0398
LOC100576859	6.94536	7.95004	7.82667	7.87627	7.99482	8.03201	7.59208	7.56378	8.45814	7.20976	7.75829	8.03264	7.66638	7.17496	7.04306	7.82372	7.7517
LOC100576862	8.92881	7.45611	8.13567	7.28907	7.69056	7.57971	10.5263	9.66409	8.91412	8.5868	7.95675	8.40679	7.66836	7.37873	7.57007	8.73217	10.3293
LOC100576863	11.1522	5.25099	5.68766	5.85634	5.85593	5.4464	7.08311	6.17751	5.88465	5.84928	6.18521	5.95399	5.09922	9.37881	10.1649	7.34687	7.20305
LOC100576864	12.4877	8.66606	9.26561	8.81795	9.1654	9.02489	9.2955	9.42499	10.4041	9.40883	7.80942	8.63173	8.15915	10.3551	11.8042	8.9607	9.44791
LOC100576866	11.5881	10.8972	10.7241	10.7978	10.8724	11.0386	10.7239	10.7267	11.3446	11.298	11.1539	11.5069	11.2953	12.1986	11.9187	11.0947	10.6285
LOC100576871	10.8474	8.51928	8.85197	8.66578	8.69867	8.87067	9.32167	9.29795	9.55781	9.05932	9.08302	9.29754	9.27299	10.8597	10.4205	8.81153	9.53064
LOC100576872	8.69461	7.41011	8.25516	7.75505	8.06781	7.15091	9.31321	8.53247	8.5022	7.57347	7.46826	7.35885	7.04088	6.54456	7.39422	8.5741	9.19986
LOC100576876	13.4153	12.873	13.0785	12.8196	12.9072	12.9995	12.3796	12.4006	12.5163	12.486	12.2792	12.5421	12.7012	13.5664	13.5906	12.3076	12.4766
LOC100576878	12.5598	14.5135	14.3312	14.5246	14.3967	14.3453	14.4532	14.5027	15.2265	15.6308	16.0564	16.1029	16.4466	13.6289	13.2506	16.3292	14.7334
LOC100576879	11.9945	13.5334	13.9821	13.8219	13.6812	13.9337	12.954	13.1521	12.7561	12.1259	12.085	12.2712	12.7086	12.3886	11.9727	12.1892	13.18
LOC100576881	4.33593	5.41717	5.45934	6.13082	5.89463	5.41491	5.24359	4.77245	5.37242	5.30885	3.98176	4.43634	5.18807	5.05752	5.05175	5.45264	5.54217
LOC100576882	11.9243	14.752	15.1938	15.1209	15.4306	15.261	14.5131	14.6169	12.3512	11.5516	13.1791	12.7268	13.9059	12.3665	11.3291	13.4339	14.6818
LOC100576885	10.0924	7.89493	8.60737	8.09968	8.47807	8.13306	9.89935	9.61204	8.46353	8.51665	7.38555	7.66059	7.02284	8.28718	9.07907	9.01256	10.1143
LOC100576886	6.69034	8.2928	8.63037	8.25614	7.77789	7.70202	9.0746	9.27489	6.12164	5.69195	4.87879	6.37421	4.77221	6.83284	8.37049	6.92395	8.31721
LOC100576888	5.63597	7.88928	7.77253	6.99131	7.23218	8.47792	10.0996	10.208	9.50898	9.93034	9.76331	10.088	9.35078	5.6588	5.46445	9.47062	8.33302
LOC100576891	10.6097	3.90848	4.1289	3.45987	3.45987	3.45987	3.45987	3.45987	3.45987	3.45987	3.98144	3.45987	3.45987	9.38579	9.67078	3.45987	3.45987
LOC100576894	9.07958	10.9534	10.7046	10.5451	10.5225	10.6335	9.77622	9.46271	9.21081	9.75627	10.9785	10.5153	11.0117	9.96641	9.51257	10.936	9.503
LOC100576895	10.2447	7.86381	7.20918	7.88042	7.67329	6.82063	9.84116	9.9317	5.23872	5.86942	6.1509	5.33573	7.57364	11.488	8.74848	8.76561	9.41052
LOC100576896	11.0598	11.1872	11.2205	11.0976	11.3903	11.1736	10.6465	10.758	10.9122	10.9527	11.5107	11.4086	11.3242	10.881	10.7191	10.6465	10.7718
LOC100576898	8.82365	7.52019	7.92864	7.5807	7.26782	7.54347	10.1158	9.73431	9.11449	8.71669	6.97544	7.63978	7.05959	6.25462	7.34263	8.74647	10.2017
LOC100576901	11.218	9.43135	10.2292	9.55725	7.64001	8.31079	8.20574	7.82281	12.8153	13.6717	13.3821	13.6751	13.5846	10.4596	10.2148	8.22163	8.03426
LOC100576902	6.83335	8.9365	8.75152	9.38893	8.86484	9.62819	8.06505	8.20122	8.21069	8.03233	10.2782	8.90519	9.7112	7.37805	6.50103	8.20389	7.78482
LOC100576903	7.51956	9.59387	9.05112	8.82919	9.31157	7.66757	9.55364	12.9853	8.74927	8.95649	10.1748	8.24949	10.5198	7.89035	6.89891	8.39451	11.2638
LOC100576908	12.7144	11.3574	11.533	11.7328	11.7867	11.6969	10.6886	10.9153	10.3755	11.3339	11.9491	11.3406	11.77	12.3551	12.6582	11.078	10.9788
LOC100576912	11.0979	10.9597	10.8934	10.4363	10.4517	10.4821	8.28931	9.19481	9.46195	10.9861	11.1802	10.8096	10.9284	11.2392	10.5829	10.4118	8.89755
LOC100576914	5.06886	7.4376	6.62939	7.77365	7.6494	6.9405	5.63046	5.54616	5.73454	5.41094	3.45987	4.30941	6.42209	5.05752	5.75848	5.66093	6.10431
LOC100576915	11.6177	9.86983	10.0231	9.82134	9.83083	9.9066	10.7055	10.5506	10.7867	10.561	9.95744	10.3677	10.0898	10.7554	11.0074	10.7927	10.5019
LOC100576916	4.38365	6.44574	6.50053	5.97206	5.88323	6.43804	6.74012	5.70443	7.86189	8.75655	9.9743	10.0164	10.5146	5.71801	4.86331	6.45888	5.84633
LOC100576918	8.08647	5.53288	4.95644	5.24659	5.9305	5.13202	8.17912	6.63236	6.97747	5.53419	5.50921	5.39784	5.55386	6.88337	6.47266	5.45564	7.63171
LOC100576919	11.6751	9.08276	9.94668	9.52032	9.89889	9.34505	10.2465	10.649	8.34194	8.78491	9.38405	8.7649	9.38435	11.6839	12.1362	10.2338	10.8728
LOC100576924	11.1776	11.4665	11.8684	11.9636	11.8687	11.9699	11.0673	11.078	9.72055	9.30256	9.5556	9.50809	9.80403	11.4362	10.8761	10.7745	11.3407
LOC100576930	6.85629	5.78759	6.16436	6.47207	6.2692	5.20934	8.54156	7.01663	7.04672	6.70652	7.25003	6.93074	6.07732	6.6089	6.47244	6.28233	8.25643
LOC100576932	8.81828	8.67957	8.75943	8.50211	8.72553	8.89766	9.74213	9.64031	9.51687	8.83091	8.15513	8.557	8.49782	8.01235	8.17383	9.08604	9.78372
LOC100576934	6.31933	9.50907	9.18618	9.47082	9.30137	8.53756	13.2491	12.4941	12.4941	11.2043	11.3723	11.1817	11.4007	7.09189	5.97111	10.0566	11.8751
LOC100576935	10.9567	7.59506	7.30622	7.82645	7.84841	6.89252	7.55184	5.97508	8.13889	5.68458	7.71961	6.49409	5.74812	12.4468	11.7395	7.44535	7.5766
LOC100576936	7.96121	8.72594	7.42887	7.99576	6.96039	6.90914	10.8187	12.9512	5.14241	4.36711	8.57455	4.64411	4.77971	8.77469	8.18285	8.26737	11.3248
LOC100576938	8.18434	6.58717	7.27995	6.42942	6.8659	6.79471	8.40191	8.02303	7.83953	7.15301	7.17104	6.13321	5.9948	6.59778	7.03673	8.13672	9.09274
LOC100576940	6.01818	4.69387	5.02702	4.98852	5.5435	4.81511	4.17016	4.73114	4.46866	3.45987	4.19402	3.95667	4.49645	6.64824	6.67213	4.74626	3.95201
LOC100576944	4.222	7.48968	7.06069	7.54642	7.18612	7.4684	6.51577	5.7615	6.01942	4.52676	3.98176	4.8181	4.78007	5.31693	5.0224	6.50458	5.89338
LOC100576945	9.08037	7.92048	8.25322	7.71645	7.94317	7.93567	10.7423	10.0101	10.0639	9.34138	7.79627	8.50122	8.03072	7.21301	7.90473	9.09998	10.3306
LOC100576947	4.52515	5.37778	5.21322	4.94216	5.27158	4.96234	5.18551	5.17879	5.14319	4.5267	5.73367	6.15745	10.6925	7.85481	6.40197	5.91486	5.28415
LOC100576948	10.0153	11.0546	11.2053	11.5075	11.5442	11.4299	10.0382	9.89705	10.7495	10.8276	12.5133	11.4409	12.8722	10.7259	10.3944	10.1073	9.8465
LOC100576949	8.79685	12.7643	11.774	11.6566	11.691	11.1383	10.7543	11.4055	9.28874	9.45319	10.5903	9.78658	10.2926	7.15532	5.99903	11.7493	10.9142
LOC100576951	8.85542	6.72034	7.4071	6.58325	6.59613	6.7884	8.78583	8.41886	8.74647	7.69142	6.81556	7.18546	6.6692	6.63545	7.48806	7.60294	8.82704
LOC100576953	9.31911	5.59692	5.34137	5.62682	5.70934	6.26669	4.91945	4.43336	4.46757	4.1672	4.70606	6.0164	3.45987	10.0149	9.81637	5.09796	5.05513
LOC100576956	10.8648	13.4396	13.7332	13.6547	13.7663	13.466	13.3521	13.151	12.6735	12.9232	13.5217	13.6633	13.9737	11.9975	11.5192	12.4174	13.7301
LOC100576957	8.1757	5.25336	4.76427	5.35146	4.68422	4.96202	6.14558	5.52377	4.46517	6.35144	8.05584	6.32549	7.33328	7.35656	7.65078	5.57155	6.16078
LOC100576958	11.2815	11.8616	12.2826	12.1172	12.1909	12.1921	12.3245	12.3289	12.1829	11.6978	11.1249	11.626	11.1634	11.0415	11.2681	11.821	12.1582
LOC100576960	11.5062	7.95245	8.09221	7.46989	7.63751	7.40984	10.5085	9.96	10.2326	9.37463	8.24794	8.38482	8.27459	8.5903	8.86467	8.67586	10.5333
LOC100576961	7.00259	6.54407	6.6183	6.6798	6.79519	6.26445	7.37445	7.78755	8.58472	9.02963	11.246	9.62144	9.86006	8.45656	7.8611	7.74117	7.85452
LOC100576963	9.35279	11.3644	11.4932	11.5034	11.7003	11.5265	9.68031	9.82701	11.573	11.3165	11.8356	12.264	12.3316	9.99925	10.0733	10.4304	9.80149
LOC100576964	3.90017	3.45987	4.00902	3.45987	3.8405	3.45987	4.76128	5.26001	4.46349	3.87088	4.96527	3.95096	3.45987	4.20494	4.20068	5.07298	5.14979
LOC100576965	9.76052	11.9131	11.6924	11.8348	12.2221	12.0021	11.7606	10.937	9.95144	10.0107	10.9184	10.3949	10.5236	10.4513	10.2673	10.5495	10.9719
LOC100576966	10.3724	9.85881	9.93002	10.1611	10.0368	10.1272	9.66823	9.72015	10.3809	10.6642	10.0884	11.1243	10.5525	10.4746	10.3879	10.4627	9.48026
LOC100576967	11.4409	10.433	10.4531	10.6136	10.3452	10.5902	10.7317	10.7839	11.0704	10.8154	10.7115	11.0316	10.5556	11.5267	11.4392	11.2428	10.3989
LOC100576968	11.0853	12.2119	12.2663	12.2946	12.395	12.2764	11.1615	11.4258	12.2695	12.183	12.3735	12.5407	12.7011	11.7678	11.7401	11.399	11.1418
LOC100576972	12.2488	11.9933	11.9494	12.0586	11.9399	12.062	11.4296	11.3615	11.347	11.0465	11.2082	11.3435	11.6654	12.7305	12.5034	10.8216	11.2857
LOC100576974	10.2167	10.2301	9.91405	10.1775	10.0633	9.9451	10.1654	10.0835	9.84389	10.122	10.2966	10.1225	9.99186	10.417	10.1413	10.3979	10.0657
LOC100576975	9.44656	7.97623	8.64224	7.79798	7.85948	8.08361	9.87933	9.29402	8.90513	8.2264	7.39497	7.04648	7.72067	7.3006	7.6204	8.93001	10.1337
LOC100576976	8.86426	8.5205	9.06447	9.62664	8.76401	9.95463	8.24521	6.22965	8.73003	6.63013	10.1711	9.30297	9.20649	9.64297	8.81593	7.84942	9.07477
LOC100576982	15.9899	8.69758	9.44466	8.75065	9.04986	9.05167	9.03641	8.71662	13.7287	14.1088	15.0895	15.1318	15.5996	16.7927	16.1469	6.27029	6.75127
LOC100576983	6.22842	10.6298	10.8913	11.0808	10.9559	10.9337	10.5916	10.4177	8.25668	7.85359	8.05255	8.43527	8.99079	7.48962	6.82361	9.09992	10.264
LOC100576984	5.35999	7.15048	6.99815	6.93468	7.20053	7.22882	6.02424	5.62885	5.37355	4.36723	4.96491	3.95574	4.89699	5.19392	5.40077	6.39677	5.89324
LOC100576985	9.38644	12.1693	12.355	12.4562	12.5163	12.3963	11.4302	11.6082	11.5876	11.5462	12.8903	12.6135	13.2193	10.2643	9.57959	10.6278	11.7739
LOC100576986	5.32519	7.13049	6.90608	7.57946	7.03407	6.81346	6.05495	6.05529	4.93223	5.01277	6.9491	5.82362	6.73111	6.97408	5.475	9.23009	5.90545
LOC100576989	14.2963	8.25733	8.60941	8.56442	8.45375	8.35772	7.63142	7.99538	8.71279	8.06664	8.18436	7.986	7.73579	14.0661	14.1959	8.41146	7.97527
LOC100576990	9.1534	6.8598	7.48282	7.03743	7.15268	7.08754	8.52118	7.49271	8.23638	7.02171	7.16431	6.24188	6.03585	7.40443	7.94627	7.10181	8.78381
LOC100576992	5.47557	5.62894	5.61309	5.41459	6.06802	5.64497	4.56676	4.77267	4.46837	3.87094	3.45987	3.45987	3.45987	6.12824	5.89849	4.58244	4.48692
LOC100576993	12.2156	14.4679	14.1571	13.9859	14.2435	13.9777	12.4607	13.1479	13.4891	12.6781	13.6554	12.4501	14.1307	13.1682	12.3572	13.4441	12.8447
LOC100576994	4.48021	6.68465	6.98549	7.42518	7.43115	7.90275	12.0516	11.5271	6.76116	6.4857	8.73428	6.23363	7.57422	5.38952	4.03481	9.06667	11.7774
LOC100576996	7.90485	7.59715	7.35604	7.18963	7.01637	7.22044	8.21911	8.31418	7.11511	7.58048	9.03339	7.94368	8.16143	7.4875	7.73738	7.30332	8.7391
LOC100577000	10.0243	8.91326	9.31242	9.29553	9.08685	9.07717	10.7089	10.5215	10.2025	9.89247	8.31553	9.06728	8.32786	9.035	9.27144	9.75439	10.1899
LOC100577002	8.28834	12.4126	12.5261	12.5454	12.736	12.6418	13.0317	12.7877	13.0238	12.527	12.77	13.0076	12.905	10.0815	9.75835	12.1355	12.4659
LOC100577003	8.15647	8.888	9.0114	9.22222	9.27125	9.01567	9.22387	9.39529	9.95292	10.058	10.2541	10.5228	9.89664	8.5927	8.52968	9.08521	9.23775
LOC100577004	9.78827	13.7078	13.7729	13.9044	13.979	14.0277	12.4787	12.3741	10.735	10.2338	11.0034	10.1466	10.839	8.9006	8.88228	12.1046	12.3263
LOC100577014	13.3506	13.2896	13.2513	13.0288	13.2272	12.774	12.0304	12.4606	13.6802	13.7497	14.4496	14.4021	14.9249	13.987	13.9371	13.6857	12.8882
LOC100577015	11.3457	8.34476	8.45231	8.22557	8.25866	8.60784	7.59591	7.73461	9.83098	9.17581	10.3557	10.5956	11.3076	12.5352	11.6175	8.01219	7.90036
LOC100577017	5.26596	9.83729	9.75795	9.51645	10.209	10.0771	9.79318	9.60009	7.04226	8.26594	9.84547	9.39934	6.36235	7.4069	6.35372	9.50025	8.96445
LOC100577018	6.09414	4.0931	4.90795	4.45663	4.57325	4.35509	3.9664	4.06451	3.45987	3.45987	4.49021	3.45987	3.45987	6.7774	6.69384	3.79261	3.45987
LOC100577019	7.26221	15.1148	14.9627	15.0691	15.0152	15.1194	14.8881	15.1139	11.6398	11.9597	12.8503	11.8972	13.3844	8.16891	7.47686	14.3763	14.9779
LOC100577020	4.26915	9.76926	9.91099	10.1382	10.3962	9.97742	8.79173	8.12317	10.7549	10.1731	10.9561	10.8044	11.2866	7.62724	6.66164	9.43456	8.74741
LOC100577024	6.10989	8.53408	8.52388	8.93866	8.40404	8.63359	7.81179	7.52321	4.46883	4.04039	4.70841	3.45987	4.06765	7.23973	6.22715	5.27968	6.29603
LOC100577026	7.20384	10.8161	10.6266	10.8807	10.8964	10.8646	13.1644	12.758	10.899	12.7691	11.4035	11.9476	11.6809	5.99694	5.23567	11.3009	12.7937
LOC100577027	10.2895	8.47844	8.73716	8.64688	8.62609	8.49263	9.56476	9.20364	8.17955	8.73644	8.44786	8.25845	7.53357	9.00354	9.69386	9.1941	9.45518
LOC100577028	10.4258	11.7774	11.7349	11.9739	12.1705	11.8551	10.33	10.6606	11.5129	11.8769	12.9005	12.218	13.0161	10.6745	10.7651	9.36671	9.28359
LOC100577030	13.2432	12.1928	12.5573	12.2628	12.2788	12.7399	10.7981	10.7946	14.7413	15.3627	15.9741	16.2566	16.6409	13.474	13.0029	9.33675	10.2238
LOC100577033	11.2285	10.4131	10.3693	10.4539	10.3059	10.4809	10.1048	10.1707	9.84759	10.0335	10.6445	10.0053	9.67799	11.0532	11.1843	9.90253	10.1676
LOC100577039	4.79132	6.20164	6.33226	6.15948	6.34918	5.56065	6.1874	6.45426	8.22301	6.39149	7.34315	5.72289	7.25372	6.68675	6.44891	7.80198	6.92006
LOC100577041	17.6022	8.4397	8.93728	6.96817	6.37518	5.96971	4.32612	4.59296	3.45987	3.45987	4.19373	5.31497	3.45987	17.9158	17.0884	5.43178	4.43122
LOC100577043	7.75964	4.09123	4.22766	4.16939	4.68021	4.51002	3.45987	4.43341	9.68144	8.68384	7.74868	7.64149	7.72137	8.43917	8.16516	4.85435	5.20336
LOC100577044	9.58627	10.1216	9.85791	9.86145	9.28471	10.1167	10.4695	10.209	10.6446	10.5567	11.5323	11.0396	10.7933	9.6784	8.42161	10.2609	10.7966
LOC100577045	10.0178	13.5598	13.9048	14.0471	14.1877	14.0675	12.5538	12.4613	8.91436	10.0855	10.9858	10.2389	10.9615	11.886	10.9899	11.4499	12.7607
LOC100577046	7.67095	8.56756	8.36582	8.37229	8.47076	8.57052	7.53046	7.687	8.6686	8.66441	10.0867	9.50793	10.0286	6.78808	6.52023	8.40311	8.83147
LOC100577047	12.2283	11.9739	12.1329	11.4124	11.0413	11.8838	12.1956	12.392	10.9944	10.5062	14.6541	10.3184	12.4638	13.2892	12.3675	10.9246	13.1322
LOC100577050	9.83131	10.1805	10.4418	10.3609	10.731	10.3564	9.89681	10.1102	10.4423	11.0382	9.99287	10.9228	10.182	9.44708	10.2322	9.95089	10.0546
LOC100577053	9.21051	12.793	11.8849	11.7138	11.4899	11.1045	10.5924	10.9227	10.5528	10.1789	11.0679	10.6046	11.0833	10.0532	9.40732	11.3109	10.8909
LOC100577054	7.91506	4.60348	4.28166	4.65107	4.61902	4.14339	4.82345	4.57269	7.16527	9.0111	8.0857	9.91649	10.6139	8.3887	7.20635	5.36362	4.40328
LOC100577057	6.45183	5.38174	5.52465	5.28329	4.88142	5.24553	6.17634	5.31115	7.82079	7.58538	7.85209	7.77405	6.99256	5.69132	5.75885	6.75051	5.76112
LOC100577060	11.3889	9.6399	9.85851	9.38407	9.56508	9.7388	11.1454	10.9032	10.3363	10.1758	8.15509	9.33593	8.48024	9.60561	10.4403	10.6481	10.6152
LOC100577064	4.5309	4.9741	4.70932	5.2772	4.74339	4.45035	5.86193	5.96816	9.55308	9.60951	8.70124	10.9432	10.7752	6.25351	5.16803	7.61424	5.96536
LOC100577065	8.48315	6.59565	6.5294	7.37482	7.24388	6.52446	5.92748	4.85166	8.31367	8.26113	8.37375	9.20644	10.091	11.26	9.84554	6.55973	5.08604
LOC100577068	4.93677	6.87392	6.60399	6.49712	6.71514	6.71798	4.91946	5.15012	5.73567	4.78131	4.70611	3.95565	5.55729	6.49667	5.58251	6.22362	5.43095
LOC100577069	5.69088	6.07208	5.86169	5.65389	6.16706	6.16322	4.32579	4.30694	4.46804	3.871	6.69787	5.0342	5.27159	6.87576	5.77478	7.66606	4.84793
LOC100577071	7.79209	5.2538	5.14807	5.20528	5.47804	4.76056	4.4564	5.17747	6.91908	7.16395	8.78928	7.31999	8.73413	9.67806	8.38867	6.62433	4.88725
LOC100577073	6.95874	10.4985	10.3208	10.7483	9.72602	10.3667	8.5015	9.01576	7.0403	7.5088	6.77714	7.18354	6.4843	6.487	7.24423	8.35152	8.81065
LOC100577080	5.90092	7.54432	7.49665	7.97607	7.7678	7.98958	5.90704	5.8474	4.85843	4.59619	6.29654	5.63623	4.31765	5.97121	6.01325	6.54778	5.62148
LOC100577081	11.4012	11.2088	10.6106	10.5821	10.2606	10.5243	12.3569	12.4082	12.7904	12.6309	12.1725	12.927	12.6406	11.6723	11.5966	11.721	12.3067
LOC100577082	7.0654	12.2991	12.6079	12.8947	12.695	12.0948	14.6279	14.9169	10.6427	11.1822	10.9544	11.0348	11.5371	8.14713	7.94252	14.2361	14.5537
LOC100577091	4.89866	4.1004	3.99936	3.86729	4.30761	4.49795	6.91562	6.16737	4.48182	4.51455	4.36721	4.91361	4.88701	4.66944	4.94967	6.44909	6.72125
LOC100577092	6.41538	14.9023	14.9092	15.3451	15.1913	15.3282	13.763	13.6699	5.24795	7.22819	7.47829	6.97607	9.28868	5.51001	5.4482	12.0022	13.4304
LOC100577094	9.93714	8.31902	8.87813	7.99023	8.14172	8.24152	10.2874	9.82564	9.6501	8.86151	8.29559	7.98317	7.7072	8.51233	8.65351	9.47157	10.6669
LOC100577098	8.06475	8.82303	8.39294	8.23555	9.29887	8.9356	10.6768	11.3264	6.32545	7.44031	8.34819	6.48002	8.13483	8.25633	9.04159	8.2217	6.66498
LOC100577101	4.48182	7.30525	7.45871	7.35094	7.59686	7.44606	5.58717	6.05161	5.14319	4.03914	4.60274	3.45987	5.98919	5.79772	5.44293	7.04503	7.36497
LOC100577102	12.2883	11.2259	11.3882	11.3633	11.2942	11.2278	11.1739	11.3884	10.9539	11.0738	10.6646	10.7912	11.0573	12.1513	12.3498	11.705	11.4035
LOC100577106	7.80213	8.69931	8.71415	8.86099	8.39066	9.33319	8.41569	8.75469	9.0834	10.1287	10.0702	10.4644	9.77344	8.69575	7.52183	8.19116	8.384
LOC100577107	10.0472	10.2888	9.62876	9.3176	10.1532	9.92801	8.38761	9.04677	9.61286	10.2432	10.9884	10.507	11.1994	9.7575	11.1632	8.65547	10.1754
LOC100577110	4.38936	6.36737	6.97773	7.22429	7.22734	6.78871	4.99139	4.68749	4.4685	3.45987	4.79954	4.82051	4.64874	5.14946	4.20025	6.26841	4.95589
LOC100577112	6.3225	7.84769	8.41541	9.38499	7.46659	7.44509	8.18631	9.99209	10.7455	9.34345	9.70622	9.66163	8.9307	7.30745	6.59435	10.1888	8.46827
LOC100577113	6.33842	13.2177	11.1782	11.2946	11.5502	11.1958	10.8055	11.1178	8.93825	8.46035	9.75146	9.83513	9.80592	7.68689	6.93213	10.2729	10.4905
LOC100577118	5.97976	11.5327	11.6905	11.6478	11.6729	11.8369	11.014	10.9677	5.95029	5.87646	6.39263	5.37544	5.64696	7.97501	7.75042	10.596	11.1725
LOC100577120	12.8238	8.49837	8.95743	8.77255	8.85825	8.76264	9.78206	9.4566	7.60815	7.14698	6.65635	6.24376	5.68004	10.9415	11.8315	8.35588	9.79868
LOC100577121	7.17105	11.4645	11.1864	11.5763	11.4853	11.5535	8.02894	8.68447	4.86157	5.77442	5.30084	4.53473	4.49855	7.22118	7.10703	8.93465	8.31771
LOC100577122	9.93689	10.0517	10.096	9.83452	10.0204	10.0112	9.59197	9.78105	9.62183	9.49494	9.86999	9.25701	8.4776	9.68063	9.82867	10.1849	9.94074
LOC100577127	10.7449	8.64487	8.90457	8.67445	8.48594	8.86579	8.88758	8.66171	7.17358	7.32019	6.85274	7.59856	8.18159	10.131	9.60544	9.29615	8.95716
LOC100577128	6.49056	4.34916	4.0107	3.45987	4.11789	4.15578	4.45854	4.23378	6.53117	5.87305	4.80023	6.04675	4.64678	3.45987	3.93166	4.82322	4.23569
LOC100577132	10.7031	9.12461	8.08808	10.0353	10.977	9.34255	6.9449	7.37192	7.72362	7.03136	7.48011	6.49299	8.35622	9.52053	10.3599	10.1813	6.86752
LOC100577135	5.29897	5.59686	5.51259	5.83217	5.41562	5.47656	4.32588	4.37264	11.514	9.85057	12.1468	7.47191	10.3703	6.17097	5.5049	5.62508	5.66313
LOC100577136	8.62443	8.24466	8.35576	8.07059	7.96451	8.40241	8.71317	8.45648	9.12304	8.29418	7.39497	8.09019	7.4698	7.70475	8.13492	8.51362	8.31089
LOC100577138	11.9012	13.2101	13.2013	13.1386	13.3445	13.4171	12.3407	12.416	13.5823	14.2933	14.7778	15.0676	15.0353	12.3687	12.0499	12.2483	12.3692
LOC100577139	14.1547	13.1165	13.1734	13.1888	13.1982	13.3391	12.1269	12.4587	13.8288	13.2319	14.4477	14.1636	14.9177	14.6671	13.5792	12.6225	12.5021
LOC100577140	10.216	10.0598	10.3865	10.4906	10.5341	10.2816	10.2247	10.0551	10.6411	11.6212	11.0787	11.8554	11.7301	10.4301	10.2835	10.3242	10.3086
LOC100577142	7.69473	13.8121	11.8987	13.6676	12.4209	12.3406	12.177	13.5269	8.31652	8.47379	11.9899	9.46798	10.5245	8.99871	8.18847	13.3923	13.6286
LOC100577143	13.2172	3.90983	3.85036	3.45987	3.45987	3.45987	4.32907	3.80956	11.2764	12.0527	11.2686	11.3476	10.3222	7.32845	4.1245	4.67185	4.15555
LOC100577145	11.1042	10.2229	10.401	10.4136	10.5018	10.3533	10.9298	10.9944	10.8703	11.1415	10.0887	11.0379	10.2417	10.0221	10.695	11.1224	11.0088
LOC100577146	5.11449	6.77247	6.79341	7.24566	8.03099	7.39087	7.03902	7.19139	9.06416	7.7675	8.76034	8.73847	9.41261	6.53526	6.18522	9.41073	7.38142
LOC100577147	11.2284	7.98577	7.8651	7.4571	7.27692	7.69937	9.95579	9.27377	3.45987	4.378	7.14187	4.43283	5.02013	11.1068	10.7286	8.40761	9.77288
LOC100577149	14.4159	13.6505	13.126	11.9908	12.2691	12.3668	11.0467	12.6376	12.2181	11.8015	12.3378	12.1141	12.6373	11.4622	12.0119	11.4801	12.6216
LOC100577150	9.18442	7.18236	7.10991	7.52421	7.47657	7.09677	6.9277	6.93689	7.76407	7.90765	9.84783	8.67394	9.29101	10.1729	8.97051	11.2129	7.35351
LOC100577151	6.49286	6.94417	6.94218	7.48115	7.30887	7.71824	6.25509	6.32196	11.8332	9.8405	12.5482	9.33967	12.3738	7.91701	7.64134	8.80116	6.78951
LOC100577155	5.25464	8.68854	8.22223	9.12608	9.15279	8.23322	7.08294	7.29583	8.43265	5.15802	7.84323	5.63407	6.31682	5.744	5.37893	9.22312	6.99132
LOC100577156	16.6646	7.25691	7.40118	7.18238	6.83923	7.36492	7.87927	9.42817	13.49	11.6677	14.8286	14.0328	13.9714	12.4023	9.41337	9.06524	7.40019
LOC100577159	9.11873	7.79635	8.26313	8.07848	7.86797	8.3067	8.74954	8.72298	8.66139	8.17055	8.05763	7.8638	8.74381	9.63126	9.16764	9.1664	9.21368
LOC100577161	8.01722	4.95233	5.03187	4.72829	4.44562	5.09239	4.56816	3.95328	9.30992	7.93897	7.97451	9.36626	8.56524	5.95202	5.89914	4.32688	4.68509
LOC100577163	8.45569	13.8553	13.0675	13.3301	13.2867	13.5492	13.2307	14.5771	13.3317	12.5539	13.37	11.8156	14.1693	10.5661	9.77128	14.5595	13.9317
LOC100577165	8.4	9.70773	9.62515	10.1427	10.1739	10.0249	11.445	11.6542	7.18156	7.6642	9.77924	8.49298	8.34974	9.77991	8.35151	10.7751	11.3764
LOC100577168	10.991	11.1953	11.0842	11.2265	11.1124	11.3569	10.4754	10.3586	11.1822	11.3995	12.9346	12.2195	12.5673	11.948	11.148	11.0066	10.2828
LOC100577174	12.6161	10.4136	9.8991	9.79694	10.8664	10.0889	9.71863	9.64161	9.9633	9.20345	11.4204	9.33839	10.5619	12.694	12.1309	11.0879	9.57456
LOC100577178	4.99624	5.00114	4.32509	5.70189	5.27806	4.98019	5.0413	4.78867	5.39648	6.97139	5.09053	5.35422	5.02099	5.70397	5.47687	8.23399	4.90415
LOC100577180	11.9624	9.31622	9.42502	9.40362	9.30383	9.72435	8.84263	9.02205	9.03478	9.15822	9.59971	9.18531	9.67523	12.0913	11.9421	10.3171	8.83729
LOC100577188	9.99567	10.7453	9.87242	10.2986	10.4478	10.5108	8.37157	8.54658	10.4029	11.7601	12.1135	12.7092	12.5846	10.294	10.0065	8.69831	8.41953
LOC100577192	8.40545	8.69106	6.41888	6.76752	6.50836	5.94943	8.69149	8.20485	7.93075	7.31092	6.24265	5.50105	6.12027	6.87923	6.37099	7.67266	8.57348
LOC100577194	7.34353	5.49145	5.70963	5.12113	6.1666	5.88569	8.02109	7.01936	6.14299	6.4612	6.06125	5.82502	5.73673	6.08645	6.17933	6.33404	7.87998
LOC100577196	9.87091	10.3909	10.2437	10.22	10.5514	10.5012	9.41785	9.70927	8.75296	9.48025	10.0153	9.74461	10.2499	10.5966	9.78037	9.92222	10.0496
LOC100577197	5.5521	5.05595	6.16075	5.54459	5.99655	5.84658	7.49467	6.9585	5.1132	4.64258	4.82471	4.19479	5.09023	4.6024	4.97826	5.84964	7.3071
LOC100577198	8.33901	11.7595	12.6226	12.5473	12.2019	10.957	9.8845	9.90378	14.587	15.3233	15.315	15.8989	15.7021	8.58	8.21787	9.77548	9.78067
LOC100577202	12.8122	8.11133	8.21584	7.76852	8.02132	8.03165	9.52109	8.93417	9.00211	8.62865	7.90599	7.59834	7.8499	10.4909	11.8084	8.62701	9.15081
LOC100577209	10.2227	10.2831	10.5614	10.0255	10.1933	10.1726	11.3703	11.0386	11.6634	11.3891	9.66068	11.01	10.0671	9.37804	9.95641	10.4515	11.3342
LOC100577213	10.609	11.1712	11.1643	11.9352	11.9481	11.5562	10.468	10.5282	10.7133	9.97657	11.3982	10.6516	8.62475	12.1662	11.7846	9.91105	10.8895
LOC100577214	10.6187	13.1013	13.038	13.1953	13.1881	13.3217	12.2704	11.6641	9.66358	10.3841	11.7042	10.5719	11.0911	10.9092	10.3388	11.3974	11.3815
LOC100577220	11.1424	9.1959	9.30756	9.48024	9.50206	9.47055	7.92696	7.83132	7.05628	7.27036	9.88829	7.46464	7.98144	11.2233	11.1964	9.24012	8.32939
LOC100577221	11.6509	8.72774	8.92469	8.63943	8.59305	8.72729	8.82866	8.6191	8.69159	8.42513	7.69872	7.8403	7.38789	10.3971	11.0072	9.47881	9.00193
LOC100577222	8.4408	8.90267	8.54723	8.69144	8.96615	9.08885	7.19811	7.01137	6.3764	4.85144	5.79611	5.20096	8.21942	9.64083	8.97338	7.33499	6.93775
LOC100577224	9.76298	7.34389	6.81343	6.99713	5.49425	6.29982	5.82332	6.50692	7.83659	7.68547	8.03195	7.84089	9.04866	9.21316	9.49607	6.5505	5.97181
LOC100577226	5.31983	9.80019	9.77987	9.67395	9.44969	9.83897	8.43312	8.20962	6.99285	4.52725	4.9656	3.95572	6.69656	6.71918	6.50229	9.52729	9.45958
LOC100577228	10.8015	7.5877	8.13993	7.78219	8.11694	7.72847	9.11633	8.89325	8.55074	8.39108	6.52388	6.82487	6.08034	8.80058	9.69265	8.49529	9.58411
LOC100577229	5.10135	5.63662	5.1303	5.30336	5.48949	5.80621	6.69429	6.76428	7.44205	8.39718	8.18546	7.61445	8.26032	5.51161	5.9652	7.28791	5.82432
LOC100577231	6.02465	11.193	10.9744	11.2545	11.4182	11.3229	8.85911	8.88825	7.40251	8.66361	7.77072	7.7133	7.24721	8.37745	7.93753	9.34759	8.61703
LOC100577235	12.9357	4.44659	5.40091	3.45987	4.4429	3.86431	4.17046	4.06308	4.46789	3.45987	3.9818	5.15721	4.64858	12.4512	13.0688	5.82494	4.3703
LOC100577237	10.9556	12.0001	12.126	12.1303	12.0748	12.1953	11.3218	11.504	7.1688	7.01201	7.65079	6.52095	6.35267	11.0408	11.3631	10.4799	11.3884
LOC100577239	8.98277	9.47538	8.9069	9.323	9.50604	9.08681	10.9838	11.7606	3.45987	6.23556	8.6597	4.11562	3.45987	10.3166	6.91685	12.0023	11.6507
LOC100577242	13.104	13.0767	12.9237	13.0818	12.8089	12.9418	12.6663	12.5649	13.7201	13.8081	15.0274	14.3997	15.0749	13.2326	12.9571	12.9545	12.247
LOC100577250	8.47171	7.79789	8.1345	7.90853	7.95381	7.78642	7.80916	7.57895	7.38237	6.99118	6.63512	7.23014	7.16664	7.40452	8.16489	8.06321	8.19572
LOC100577252	9.15583	9.25849	9.3553	9.20926	9.53144	9.27042	10.3331	10.1907	10.2708	9.88404	8.77901	9.48533	9.10489	8.17555	8.85531	10.7441	10.3701
LOC100577253	12.1621	10.5804	10.9514	10.4932	10.5494	10.5471	10.9527	10.9286	10.5854	11.1221	10.606	10.375	9.64074	10.5345	11.5783	11.0503	11.4327
LOC100577254	12.2202	11.0833	10.9334	10.9433	11.3204	10.929	12.6678	12.4158	9.51863	9.79951	11.0551	10.341	10.4512	12.9023	12.4672	11.7668	12.6422
LOC100577255	8.60795	7.47878	7.47734	7.98367	7.2979	8.0111	6.00746	6.26372	6.86428	6.15431	7.68684	6.97718	7.40895	10.1544	8.89271	8.33964	5.71186
LOC100577263	12.1918	10.9979	11.0292	11.1716	11.0546	11.0376	10.9728	11.0361	11.148	11.4197	11.6819	11.8281	11.855	12.4818	12.2882	11.0228	10.9524
LOC100577268	13.6268	10.5766	10.6254	10.8865	10.8444	10.6631	10.3984	11.9804	10.0711	10.149	11.0099	11.0175	11.0906	14.6338	14.0597	10.5128	11.5911
LOC100577269	9.93861	8.12425	8.15722	8.18351	8.38519	8.5954	7.72585	7.81305	8.27922	8.1847	8.25118	8.72106	8.8976	9.87359	9.93492	7.44877	7.88808
LOC100577272	12.7098	12.584	12.7819	12.7921	12.9024	12.6398	11.9738	11.6692	11.5535	11.7609	12.2684	11.9908	12.4102	13.3797	12.9561	11.8578	11.9833
LOC100577273	4.38685	12.2253	12.2386	12.443	12.4308	12.4357	11.2647	11.3741	3.45987	5.77775	6.21366	3.9547	3.45987	3.45987	4.26911	10.9136	10.9834
LOC100577279	9.26223	8.72233	8.79488	8.71998	8.72636	8.59033	10.0822	9.32824	8.08971	8.8491	8.4487	8.97579	8.53243	8.88693	8.87694	8.84725	9.83788
LOC100577280	13.8867	13.8999	13.8533	13.7405	14.1273	13.9741	12.8459	13.117	13.3318	13.6065	13.4753	13.4413	13.7039	13.4914	13.39	13.1718	13.2281
LOC100577283	9.46701	12.5174	12.865	12.3564	12.7502	13.1861	11.0509	11.2499	12.344	13.3206	14.2198	12.6258	13.6535	9.19448	8.82508	10.8619	11.4121
LOC100577285	8.58223	7.03991	7.37201	6.92808	6.59192	7.21963	9.54416	8.54588	8.37995	8.08465	7.3309	7.06615	7.20347	7.09608	7.58977	8.71133	9.19474
LOC100577288	9.95987	8.67632	8.95872	8.45892	8.80272	8.72421	10.3853	9.64236	9.09653	9.04503	7.19346	7.95745	7.56422	8.02397	8.84973	9.55733	10.2498
LOC100577293	10.9084	8.75224	8.60987	8.69145	8.87257	8.68149	9.22239	9.0916	9.51077	9.33901	8.53541	9.46557	8.58767	10.0214	10.4155	9.13675	9.37648
LOC100577295	11.5556	11.0319	11.2835	11.2706	11.2457	11.1437	10.5052	10.6505	10.9496	11.1264	11.0624	11.1304	11.1379	11.7337	11.75	11.1761	10.6817
LOC100577296	8.53405	7.60867	7.05415	7.55038	7.33793	7.48842	8.07761	8.46278	8.18681	8.4073	8.77728	8.50793	7.97137	8.56518	8.45811	8.96981	7.96649
LOC100577300	10.6495	10.3645	10.5207	10.4149	10.4455	10.5402	10.767	10.808	10.2231	9.86021	8.77496	9.5051	8.68895	9.66009	10.2637	10.6648	10.7288
LOC100577302	9.92371	8.41373	8.97924	8.27945	8.54646	8.83019	9.64425	9.38256	9.41601	9.11061	7.65129	8.25145	8.15433	7.88862	8.61622	9.35258	9.52558
LOC100577308	9.595	8.40727	8.72206	8.23237	8.53092	8.62123	9.79151	9.47533	9.30065	8.27788	7.56579	6.62971	6.79259	7.82349	8.77171	8.36534	9.82317
LOC100577320	9.39036	9.92675	9.99806	9.95036	9.65163	9.73503	10.3869	11.0586	11.191	11.3846	11.2557	11.4642	11.455	10.3063	10.0592	9.99214	11.4803
LOC100577322	4.52705	11.8453	11.9743	12.0337	12.3918	12.1477	11.0176	10.8966	5.14495	7.21871	7.11943	5.6788	4.64869	4.57893	4.4449	10.6906	11.3084
LOC100577324	8.96286	9.53037	9.83468	9.82475	9.82257	9.83881	9.51907	9.43472	8.94273	9.34389	8.89018	9.11558	8.51371	8.83977	9.21743	9.23739	9.7107
LOC100577325	9.75893	11.5557	11.6465	11.8653	11.8378	11.6271	11.4367	11.4271	11.1855	11.7813	12.1083	12.0655	11.9658	10.6902	10.4781	11.1892	11.6111
LOC100577327	6.79034	5.08474	4.81026	4.95884	5.02555	4.94975	4.25505	4.81839	5.93641	4.95949	5.96125	6.27443	5.38089	6.12576	6.07359	6.53825	5.06372
LOC100577331	4.87267	4.89412	4.59869	4.27763	3.99475	3.45987	3.45987	3.80945	3.45987	4.66177	6.32495	3.95275	5.26988	5.50021	6.2269	4.53813	3.45987
LOC100577332	10.0438	12.1357	12.3513	12.3275	12.3561	12.2656	11.2883	11.3463	9.65985	8.85971	9.92165	9.66628	10.5679	11.0342	10.0311	11.0719	11.7296
LOC100577334	5.34005	7.96256	8.0562	7.42937	7.61341	8.25006	7.93567	8.06309	6.78656	5.03109	7.02518	6.01737	6.12208	5.68608	5.65573	10.147	10.1198
LOC100577335	7.4779	11.2605	11.3724	11.585	11.5958	11.7384	10.1386	10.1375	9.46951	9.08384	7.86582	9.29151	9.32317	7.27115	6.96542	9.19925	9.79078
LOC100577341	9.86128	6.4292	6.88921	6.89842	6.5878	6.99984	10.1465	9.26664	8.19483	7.39781	6.7577	6.26745	6.48508	7.2397	7.37412	8.10826	9.94266
LOC100577342	6.97021	8.27543	8.50099	8.46121	8.0348	8.16021	8.65131	8.8057	8.20393	7.75276	8.03192	8.29434	8.53526	7.72579	7.44446	8.77328	8.80518
LOC100577343	8.95792	12.7079	12.8823	13.0837	12.9269	12.8344	11.9998	11.9647	11.33	11.662	12.7956	11.9151	13.2803	10.3098	9.18654	11.3313	11.9499
LOC100577344	12.2717	9.25089	9.2912	9.04959	9.34306	9.18437	9.06814	8.87315	8.40107	8.96283	8.77491	9.11743	8.30936	10.7592	11.822	7.69007	9.04817
LOC100577346	8.05378	7.70528	7.52923	7.64766	8.19558	6.61806	7.86995	8.59474	9.95843	8.83077	8.53545	8.66626	7.10502	8.76669	9.12864	8.55826	8.16744
LOC100577347	9.50665	10.4991	10.1451	10.2421	10.2454	10.3681	9.38781	9.76052	10.2764	10.2033	12.1676	11.0151	12.1134	10.5496	9.57084	10.7308	9.65762
LOC100577348	5.87921	8.73665	8.95694	9.22771	9.1841	9.22462	8.09977	7.84537	6.47035	6.84102	7.67715	8.66072	8.52427	6.29961	5.95099	6.50419	8.3775
LOC100577351	9.79497	5.96259	6.19621	5.98596	6.1093	5.84081	8.27164	8.19042	7.51077	7.54443	6.0313	6.52223	5.29626	7.33017	8.86729	7.97816	8.45914
LOC100577358	8.89515	8.37069	8.31792	7.95816	8.1856	8.19953	8.3155	8.0593	9.1535	8.29855	7.22202	6.93003	6.87953	7.5587	8.37032	8.10748	8.5207
LOC100577359	7.62972	5.41584	5.37284	6.18503	7.43285	5.79691	7.92645	6.74609	13.0359	7.78909	6.5266	6.36192	9.99383	8.9824	7.71248	6.18762	5.08551
LOC100577362	5.78859	5.20742	4.46833	4.37055	4.78204	5.13281	5.12513	5.14952	6.35503	5.6212	5.40751	4.64306	5.00187	5.39369	5.74197	4.8201	5.23159
LOC100577363	6.49398	9.0262	9.02964	8.58707	8.6172	9.15198	8.66543	8.98577	5.51092	6.2149	5.65523	5.78593	10.6203	7.8064	7.59246	7.88422	9.32961
LOC100577364	12.7585	14.817	15.0389	15.0594	15.0879	15.2459	13.7725	13.7334	12.8463	13.0692	13.9227	13.4721	14.2735	13.7528	13.1873	13.795	13.8025
LOC100577365	7.12977	8.1746	7.75051	7.65176	7.91048	7.79205	6.32895	6.89919	9.86281	10.6215	10.9448	10.8529	11.6815	8.6578	7.83694	7.80817	7.17016
LOC100577367	12.1333	12.4391	12.5368	12.5444	12.6229	12.5492	11.6531	11.828	11.5692	11.4708	11.5446	11.4923	11.5775	12.1675	12.5523	11.9075	11.7097
LOC100577369	10.618	10.8359	10.7525	10.8059	10.7064	10.8979	10.8776	10.5859	10.5482	10.7745	10.127	10.8479	10.3661	10.544	10.7374	10.3667	10.7585
LOC100577376	8.58577	13.0001	13.3085	13.2218	13.2356	13.2834	11.4495	11.1852	11.7391	11.4596	12.7246	12.531	13.1703	10.079	9.51709	10.2642	11.7326
LOC100577377	11.4315	11.7959	11.8119	12.0005	12.1236	12.0093	10.7889	10.8508	10.6656	10.644	9.95753	10.4114	10.4749	8.42903	7.44424	8.92663	9.56517
LOC100577378	10.8327	9.79442	9.3024	9.26169	9.27719	9.43072	10.0331	9.92768	10.79	10.5435	10.1711	10.4113	10.1392	10.9239	10.8161	9.42662	10.1529
LOC100577381	6.11998	4.62308	3.45987	4.2803	4.30433	3.45987	6.66845	5.31158	10.2729	7.87967	7.66928	6.13099	8.55526	7.79457	6.63132	6.03127	3.81012
LOC100577382	13.8584	5.6296	5.92115	4.66509	4.95283	5.50634	5.49792	5.38854	4.85966	4.16729	4.79956	5.21601	5.34953	12.3076	12.5432	6.4266	6.14436
LOC100577385	8.90878	7.87536	8.1342	8.84033	7.81733	7.86482	8.78591	9.79501	9.74095	9.05845	10.4072	10.2901	9.97387	8.7755	8.77773	9.08498	9.13753
LOC100577386	10.7499	9.04187	8.99059	9.16313	8.98983	9.19547	9.69549	9.53985	9.53299	9.54277	9.09947	9.25412	8.89612	10.1953	10.4769	9.5527	9.58165
LOC100577387	7.16311	5.726	5.6901	5.62809	4.87245	4.96225	5.58843	5.54591	8.45465	8.43588	8.62865	9.18514	8.89398	8.42344	7.01017	6.8976	5.23135
LOC100577393	12.2222	12.2713	12.4901	12.5581	12.4151	12.4965	12.4077	12.3196	13.0713	13.7488	14.3912	14.7065	14.5412	13.0075	12.3655	11.857	12.363
LOC100577394	11.1041	10.0779	10.1554	10.0525	10.0615	10.2508	9.48038	9.65586	9.54946	9.36509	9.16264	9.25117	8.81072	10.5852	11.1315	9.08878	9.50843
LOC100577396	10.2209	7.37036	8.27369	9.32075	9.2687	7.48364	7.39313	7.91069	5.45848	6.05764	8.16106	5.98513	8.06058	12.0862	11.7646	11.3615	7.88709
LOC100577397	9.05328	12.1408	12.3726	12.2962	12.7871	12.3582	11.1444	11.0044	12.4195	12.8325	14.3663	13.3631	13.8642	10.2349	9.59766	11.703	11.1632
LOC100577401	13.9811	12.2284	12.2427	12.2778	12.201	12.369	11.7148	11.6865	12.3338	11.5483	11.8345	11.7549	12.0566	14.1017	14.0965	11.6147	11.6263
LOC100577408	14.5823	13.7706	13.9119	13.8389	13.4472	13.7595	12.443	12.4387	13.8485	13.9295	13.8576	14.1083	13.295	14.2043	14.5165	12.0675	12.367
LOC100577409	9.97572	12.6273	12.8855	12.7152	13.0679	12.9905	11.9524	12.3315	11.724	11.9138	12.1579	12.2355	12.2834	10.475	9.95537	11.7229	12.0619
LOC100577410	5.38073	6.30947	7.19931	6.52546	6.73434	6.60516	6.49329	6.86557	6.35932	6.21643	7.04133	6.85345	7.31789	6.78658	6.68066	6.92465	6.47904
LOC100577413	6.92084	8.85925	8.96594	8.54055	8.67224	9.1097	7.29748	7.85509	6.01998	4.88789	4.9646	3.45987	4.06657	6.91161	7.89623	7.98827	6.68557
LOC100577418	8.35796	10.3693	10.274	10.5418	10.4517	10.2849	11.4205	11.2031	10.7247	11.4901	12.0667	11.2266	11.4179	8.61676	8.45342	10.3628	11.1024
LOC100577423	8.42997	8.5432	8.83419	8.61882	8.63268	8.5605	8.29142	8.66041	7.47223	7.25278	6.54681	7.31958	6.90315	7.93413	8.39348	8.99439	8.60083
LOC100577425	6.29873	4.8921	5.45689	4.66509	5.03088	5.05092	5.29817	5.31409	4.85955	4.78136	4.79952	4.81977	3.45987	5.35473	6.2032	5.67758	5.6432
LOC100577430	8.53991	9.09477	9.12552	8.96778	8.99992	8.92133	12.3544	9.80508	11.4545	10.5716	11.3174	10.3717	10.0572	8.7422	8.68484	10.6358	10.2707
LOC100577436	7.33797	7.69611	7.35961	7.65189	7.4608	7.55176	7.13801	7.11853	6.54867	7.2277	7.768	7.6883	7.88865	8.59716	8.00737	9.49201	7.99694
LOC100577440	9.43211	9.23594	8.49837	8.99479	9.56404	8.69285	8.70673	8.976	9.77306	10.2573	10.1896	10.4101	10.1379	11.2282	10.4997	6.14673	8.97511
LOC100577441	6.59611	5.89644	5.99863	5.51047	6.10409	6.97125	5.05989	5.26175	5.56733	5.30899	5.77428	5.26896	6.24252	7.46349	6.9694	5.43156	5.5627
LOC100577449	8.7597	8.55739	8.89252	8.6454	8.83844	8.8109	9.73717	9.35959	9.02284	9.14957	8.03997	8.56383	7.70844	7.31673	8.14082	9.63617	9.71282
LOC100577450	8.9623	7.09625	7.42271	7.43147	7.61856	7.58423	9.41569	8.81832	8.38384	7.8907	6.06122	6.84498	6.31647	7.14633	7.96372	8.30807	9.18504
LOC100577451	9.93677	8.38119	8.37761	8.16527	8.08792	7.90617	9.26077	8.99053	9.97904	10.219	7.7485	9.54893	7.89847	7.97497	8.797	8.77318	9.42831
LOC100577452	11.1383	10.2618	10.1571	9.78598	10.0091	9.85125	9.16197	9.3938	9.71445	10.3519	11.1164	10.3424	11.0969	10.9796	11.4001	9.24114	9.64168
LOC100577453	8.53098	6.09549	6.35495	6.48195	6.89197	6.73006	6.5793	6.50679	5.73623	5.03113	5.45949	4.96693	6.12221	9.57695	6.92753	7.24309	7.04821
LOC100577454	9.44512	9.20152	9.61579	8.84923	9.284	9.12616	11.1043	10.6025	9.47212	9.44972	7.27752	8.03415	7.20587	7.07108	8.00747	9.75239	10.9525
LOC100577455	13.2388	11.4545	11.3392	11.4526	11.8129	11.515	11.4397	11.323	10.9409	10.432	11.0761	10.5979	11.1135	13.2707	12.9149	10.0422	10.9529
LOC100577456	7.20686	13.0369	13.0335	12.8587	12.9744	12.7238	12.1513	12.3354	13.0346	12.8234	14.0174	14.0199	14.9054	7.76045	7.49181	12.5302	11.7373
LOC100577464	7.43612	6.35661	6.79709	7.07953	6.26316	6.58248	6.50078	6.35393	8.65357	7.25123	8.96795	9.85758	7.63286	7.52476	7.4418	6.54947	6.10486
LOC100577466	9.91699	7.23661	7.33143	7.7379	7.15889	7.61674	9.35062	8.32795	8.7264	7.64652	7.75826	7.00262	7.45357	8.80707	8.8293	8.373	9.22747
LOC100577472	8.4643	10.0967	9.8365	10.0066	10.3736	10.4171	8.23854	8.3975	5.65064	5.90047	6.7563	4.96164	7.16532	9.87146	9.53801	8.7469	8.41856
LOC100577481	9.3698	9.36213	9.58645	9.57033	9.50469	9.73658	9.57919	9.32638	9.51793	9.10784	8.03997	8.90285	8.31312	9.44659	9.82396	9.16273	10.059
LOC100577488	7.0642	8.24686	8.24776	8.29015	8.20659	8.39817	7.36268	7.20158	7.55629	6.30202	7.53795	7.00858	7.10294	7.32991	6.68097	7.27862	7.51945
LOC100577489	6.61525	4.7691	4.23419	4.79092	4.92846	5.09151	3.45987	3.45987	5.13292	4.52592	4.603	4.71747	4.30999	7.62799	5.95779	5.28001	4.30741
LOC100577491	10.8499	10.3421	10.2342	10.4008	10.2877	10.06	10.2312	9.94075	10.4367	10.6757	11.1068	10.7241	11.0177	11.3265	10.7842	10.6205	9.96584
LOC100577492	12.4615	10.0366	10.1973	10.2226	10.7993	10.1779	10.1836	9.74143	8.78194	9.63371	10.5427	9.69989	11.195	12.8888	12.0718	10.7128	10.5715
LOC100577493	11.6814	9.8304	10.1139	9.97898	9.85883	10.2061	10.1	10.1117	9.89367	9.7691	8.56079	9.50687	8.53995	10.2765	11.135	9.55849	10.0605
LOC100577496	6.28523	8.42126	8.50949	8.4287	8.72736	8.18637	7.25851	7.59659	6.67002	6.70802	7.18169	6.30364	6.89448	7.55195	7.06273	8.2243	7.20734
LOC100577497	8.18287	7.98695	8.14783	8.07341	7.74646	8.25011	8.54288	8.23839	8.56893	9.78596	10.0829	9.21899	7.14628	7.80319	7.8269	7.04544	8.31532
LOC100577498	10.4569	11.9631	12.3389	12.0566	12.3632	12.5298	11.2792	11.025	14.5132	14.8373	16.7638	15.5108	16.6226	11.3025	10.8673	11.1757	11.4436
LOC100577499	10.875	5.15995	4.81088	4.94221	5.38948	5.47644	6.82769	6.78126	6.35701	5.96202	5.5094	5.1549	5.55697	7.91575	8.68708	7.43705	7.68133
LOC100577501	12.5212	10.0316	10.4134	10.1186	10.3537	10.3159	10.6113	10.4439	9.61605	9.87897	8.89462	8.99592	8.49881	10.9761	11.7964	10.4753	10.7427
LOC100577504	8.52112	13.3787	13.6886	13.4335	13.1018	12.9158	13.2763	13.3827	15.6044	15.73	17.7329	16.5596	17.5789	9.47111	7.67417	11.3426	14.0898
LOC100577506	8.05359	5.87238	6.4374	5.98459	5.68686	5.95727	8.43458	7.07135	6.79878	6.02136	6.49298	6.678	7.023	7.1737	6.90703	6.71942	8.17391
LOC100577507	8.08829	5.33338	8.98087	6.16668	5.91259	5.09256	6.29239	8.48321	6.05114	5.74345	6.56711	7.06978	5.6231	8.79537	8.87987	5.41808	4.20673
LOC100577510	10.4254	4.83077	4.4672	3.45987	3.83791	3.86422	4.84218	4.81255	3.45987	4.03925	4.96481	4.43632	4.89663	10.646	10.5884	5.29973	4.5409
LOC100577513	9.52471	8.91632	8.70338	8.56432	8.34043	8.37385	7.92614	7.7375	9.35424	9.8825	10.7083	10.1035	9.44001	10.7287	9.36384	9.80699	7.84673
LOC100577515	7.2275	10.8605	10.9219	11.268	10.989	11.2536	12.2167	11.754	9.49554	9.47924	11.1892	9.71762	10.0135	8.88891	7.70484	11.2096	11.6968
LOC100577516	6.95584	6.32999	5.86324	6.22284	6.18466	5.74657	6.08535	6.21642	6.70977	5.80263	8.65497	5.78655	6.0352	6.87653	7.2323	6.11593	6.56234
LOC100577517	11.8038	14.0796	14.3258	14.3854	14.6303	14.6392	13.4096	13.377	10.8909	11.061	12.3826	11.4305	12.3294	12.3529	11.6629	12.8178	13.361
LOC100577519	7.62527	7.2053	7.5508	6.77698	7.41932	7.22856	9.06129	8.90916	8.50043	8.03159	6.73818	7.25971	7.38683	6.69319	7.00346	7.99	9.48903
LOC100577520	10.1452	9.42522	9.52366	9.45764	9.39253	9.45788	9.54639	9.27513	9.65217	9.5482	8.86785	9.44063	8.92455	9.54128	9.99965	10.1269	9.59446
LOC100577521	10.3612	4.9501	4.59316	4.988	5.10173	4.91559	3.9645	5.89929	3.45987	3.45987	4.48745	3.9572	4.31222	8.81954	9.36062	6.68843	4.98927
LOC100577522	12.1696	11.2779	11.6684	11.7148	11.9902	11.4623	10.6886	10.6799	12.82	10.946	13.1105	13.2101	13.9785	13.2898	12.3563	10.9803	10.4657
LOC100577525	10.0506	10.0947	9.97912	10.0628	9.93037	10.0359	9.72101	9.65224	9.76986	9.96821	9.14151	9.31396	8.82813	9.84946	10.5232	9.73938	9.84452
LOC100577527	16.3082	7.14833	8.36648	8.65661	7.24432	7.01865	10.921	9.78538	16.5464	14.2901	17.5208	16.6335	14.2951	11.8146	6.2506	8.73348	10.6314
LOC100577530	9.63719	12.5054	12.3153	12.4062	12.2462	12.3437	13.6125	13.8854	10.7083	12.0547	12.2748	12.4238	12.5012	10.9537	10.702	11.7122	14.417
LOC100577533	7.48982	5.66401	5.51636	5.51245	5.39239	5.1718	8.37754	6.97352	6.62646	5.87294	6.5468	4.81381	5.6784	6.15226	5.83847	6.57918	8.25776
LOC100577537	5.99617	12.1091	11.025	10.7698	10.961	9.8772	7.85879	11.196	6.41524	6.72952	8.66304	6.77518	8.12824	6.59097	5.52328	9.54873	9.02463
LOC100577541	10.3743	7.49651	6.72169	6.33266	7.33594	7.29775	6.03223	5.68005	4.38366	3.45987	5.25845	3.45987	4.80835	9.8901	8.24587	7.61296	6.99014
LOC100577543	6.53716	8.31959	8.13178	7.75397	8.08281	7.92339	9.16111	9.77052	10.111	10.1315	9.91336	10.4781	10.8606	7.71431	6.74498	9.87206	8.8068
LOC100577544	7.67521	6.87382	7.39648	7.74938	6.19611	7.16113	8.41645	7.36947	8.57473	6.90421	10.0891	9.22664	8.52836	7.99227	7.08055	7.13007	7.66131
LOC100577546	7.95097	9.49722	9.79938	9.43292	9.76676	9.73049	9.66225	9.67613	8.98986	9.37924	8.08714	8.78775	8.15131	7.03881	7.58499	9.03574	9.84621
LOC100577548	6.27719	9.12892	9.33667	9.21438	9.37153	9.31558	8.79834	8.67001	9.57272	9.48928	10.354	11.3712	10.8009	7.64812	6.04702	8.82934	8.90759
LOC100577551	8.64905	10.9233	10.8232	10.9873	11.3054	10.8619	11.4726	11.5447	11.9466	11.9394	13.4894	12.6715	13.4403	10.1398	9.55195	11.5963	11.574
LOC100577552	11.9646	13.076	13.1422	13.1491	13.1228	13.3071	11.8972	11.8376	11.3633	11.3934	12.1908	11.5312	12.4536	12.2492	11.7131	11.8022	11.9145
LOC100577553	7.00675	6.16628	6.28929	6.61372	6.32464	5.92829	8.52495	7.75696	6.85194	6.64245	6.65632	6.06422	6.60986	5.82723	5.83857	7.00861	8.53109
LOC100577561	9.33684	9.04374	9.42177	8.9264	9.26463	9.07816	9.03751	9.02997	8.85757	8.31928	7.19347	8.19829	7.16649	8.22897	9.27517	9.14382	9.21638
LOC100577562	5.85618	10.0006	9.90133	9.70234	9.751	10.3208	8.39909	7.74779	8.04442	7.52871	9.1014	8.72892	7.51076	5.36028	4.29063	8.1281	8.07537
LOC100577569	8.51892	10.2	10.3734	10.0176	10.266	10.4872	9.54202	10.1931	11.5941	11.5943	13.1464	12.6903	13.2267	9.81075	9.11408	9.41426	9.93197
LOC100577573	8.38892	7.20699	7.25426	4.53122	6.37861	6.03089	8.35442	8.29146	8.64445	8.82423	9.06509	8.45819	8.52669	8.06516	8.266	9.62827	7.33937
LOC100577574	7.0812	10.2956	10.4645	10.7092	10.7311	10.6655	10.7415	10.6113	9.8957	10.1679	10.5755	10.7765	10.9253	6.94368	6.76754	10.668	11.0095
LOC100577575	9.90944	8.41425	8.34842	8.18463	8.54206	7.7914	10.2633	10.0581	9.75312	9.50171	8.16976	9.11068	7.92157	8.38633	9.25037	9.98937	9.98517
LOC100577576	7.65846	9.87363	9.64268	9.80891	8.80615	9.47381	10.7221	10.2278	10.6064	11.1834	11.1239	11.2602	10.7419	8.62871	6.77052	10.7756	10.2539
LOC100577577	4.21648	3.90917	3.45987	4.04298	3.8406	3.45987	3.45987	4.06233	3.45987	4.78095	3.98188	4.1508	4.77858	4.65568	3.45987	4.38605	3.95344
LOC100577578	15.8852	14.1131	13.7448	13.8722	13.737	13.7262	13.3155	13.3126	13.5324	13.2015	14.2383	13.7109	14.0421	16.5669	15.9139	13.3901	13.2764
LOC100577579	8.67641	9.97931	10.0261	10.0987	9.89462	9.92416	9.49652	9.46235	9.5395	9.74448	9.13777	9.90588	8.83106	8.90926	9.0666	9.51241	9.4774
LOC100577580	10.7589	8.1945	8.24584	8.01159	8.20937	8.03504	9.60935	8.71691	8.75854	8.22589	7.25189	7.86274	6.79633	8.44077	9.33441	8.49647	9.51596
LOC100577582	8.94525	8.01644	8.66238	8.03188	8.17482	8.16678	9.86148	9.4984	10.2423	9.99017	8.21006	9.09631	8.42408	7.51314	8.24212	9.50995	9.69066
LOC100577584	6.21919	5.56079	6.48735	6.49966	6.19378	6.86564	6.67781	6.65925	9.84382	8.25707	9.62106	8.90033	10.2558	5.97663	6.01149	8.60574	6.49813
LOC100577585	6.35981	6.00091	6.46882	6.59787	7.07194	6.60476	5.18592	5.50267	6.35573	6.08503	7.29103	7.22088	7.40363	7.73912	7.34762	9.12417	5.66413
LOC100577587	12.8998	13.1969	13.4123	13.5418	13.6694	13.3936	13.6238	13.8134	13.2242	13.3482	13.5763	13.7446	13.7671	13.8153	13.5516	12.9822	13.6752
LOC100577590	6.73694	8.53743	8.79359	7.3101	7.57095	8.47563	6.71353	7.04171	7.20429	4.28478	4.61787	4.32095	6.30954	6.85868	7.13881	8.626	8.04888
LOC100577594	10.1605	10.2627	10.2763	10.3122	10.2158	10.2763	10.7714	10.812	11.4352	11.3495	10.6175	11.3315	11.0205	10.4588	10.5372	10.3183	10.5821
LOC100577596	14.4253	5.25289	6.11172	5.12366	5.14572	4.26053	4.171	4.59275	3.45987	4.03897	6.21339	4.432	4.31093	14.509	14.1993	6.93328	3.80915
LOC100577598	7.79753	9.59744	9.45112	9.50429	9.65218	9.5094	8.87186	8.67794	6.76391	6.86318	11.5568	7.46009	8.34654	8.54873	7.91007	8.70323	9.13636
LOC100577600	7.75586	13.1557	13.1931	13.1593	13.5979	13.6056	11.0753	11.2083	7.80042	8.19389	9.48613	8.21942	9.19638	8.71974	8.33494	11.1836	11.9004
LOC100577602	7.72059	8.4324	8.64866	8.28726	8.77447	8.47199	9.15817	8.78663	8.46165	8.37159	7.83407	7.57275	8.09086	7.42037	7.32076	8.86063	9.14271
LOC100577603	8.83255	12.6815	12.2214	12.2877	12.4176	12.0639	10.7132	10.3548	11.3262	11.8141	12.3786	12.4078	12.7667	9.56414	9.06605	9.52901	10.391
LOC100577605	4.78236	4.76502	4.59638	4.84027	4.87214	4.15556	4.32606	4.37209	3.45987	4.93723	3.9816	4.30819	3.45987	4.65287	5.10787	4.78381	4.30486
LOC100577606	10.0144	8.12244	8.20402	8.02631	8.13902	8.73867	9.42703	8.90121	8.12017	7.47415	7.65756	6.8456	7.22396	8.37222	8.43364	8.88085	9.80452
LOC100577607	9.50087	9.38362	8.70021	8.03179	7.73752	8.13359	9.88189	9.45609	10.3055	10.5458	8.72615	9.87922	7.91026	8.2456	8.70367	8.75974	9.99455
LOC100577610	11.0243	11.3178	11.2254	11.213	11.1106	11.2101	11.118	11.0529	11.4102	11.3737	11.1288	11.5532	11.1277	11.1694	10.8242	11.0364	10.967
LOC100577614	9.45254	7.275	7.28807	8.21518	6.96022	7.4279	3.96875	8.28519	12.8049	12.3384	12.8669	12.1473	13.1829	10.8475	9.73034	8.35408	4.23877
LOC100577620	7.02848	9.59301	9.07078	8.98879	9.35762	8.71238	11.5253	11.8625	11.6106	11.4349	12.1343	12.2001	12.7998	8.84121	7.2996	11.5689	11.8517
LOC100577623	10.7552	11.6419	12.3315	11.8432	11.8714	11.9351	13.1069	12.9528	13.4445	12.7258	11.9638	12.5724	12.3352	10.0674	10.5034	12.7463	13.4796
LOC100577629	6.36423	8.30042	8.27881	8.6668	8.67892	8.41611	7.76425	7.64696	11.2331	11.9957	11.7338	12.7017	13.0833	8.33405	7.3787	8.14434	7.67286
LOC100577632	8.17432	11.3571	11.4092	11.3863	11.6095	11.5054	9.08019	9.65004	8.31385	10.2937	10.697	11.0649	10.7431	7.98815	8.53873	8.55133	9.61033
LOC100577634	5.79113	6.90097	7.81904	6.54137	6.91387	7.12389	6.27939	5.99257	6.01827	4.45062	4.7061	4.15672	5.8938	6.43132	6.71408	7.16919	7.36626
LOC100577635	13.0101	11.8505	11.6342	12.0474	12.3592	11.8798	10.8318	11.0013	8.18259	10.941	11.6266	10.8162	13.4664	13.676	12.4265	9.91625	10.7085
LOC100577636	11.5235	11.5988	11.715	12.1595	11.8892	12.0352	11.4111	10.9265	9.59514	8.41414	10.1964	9.53206	9.4953	12.0581	11.6519	11.9602	12.1063
LOC100577638	13.7487	12.6454	12.6596	12.9319	12.765	12.7337	13.0109	12.8985	12.3506	13.4657	14.2076	14.1904	14.5249	13.8281	13.9554	13.2788	12.8695
LOC100577640	7.07088	6.74852	6.89369	6.67521	7.1301	6.48236	7.37134	6.86556	6.54649	6.4612	6.32517	5.27028	5.27166	5.94976	6.43239	6.2908	7.52615
LOC100577641	11.1034	6.2755	5.3216	6.15675	6.36295	6.12542	4.9952	4.92273	10.6615	10.4603	12.4419	11.8786	11.0063	7.43777	5.44384	8.01059	5.23454
LOC100577644	7.03042	5.38064	5.40933	5.08298	5.72086	5.44537	7.54455	6.62415	6.01133	6.62884	6.52371	6.16848	5.89167	6.21553	5.98549	6.8039	7.50558
LOC100577648	11.7578	7.21731	7.58532	7.4178	7.2751	7.53044	10.2132	9.48062	8.6648	8.22597	7.40743	7.27748	7.22309	9.13215	9.78122	8.65752	10.2723
LOC100577649	12.2159	8.76033	8.94668	8.64197	8.71765	8.79194	9.92567	9.72732	9.77628	9.56782	8.42807	8.91603	8.54517	10.5424	11.3986	9.41554	10.2237
LOC100577651	8.38092	8.86852	8.71876	9.11061	8.86622	9.01267	9.5362	9.27183	9.04553	8.76434	8.45024	8.62469	8.53545	7.81073	7.55438	9.44975	9.45483
LOC100577655	5.23672	7.13866	6.0513	7.17981	6.69104	6.61825	7.57082	7.50322	6.36006	5.5937	7.3569	6.99684	7.18662	9.21757	9.41945	9.21471	7.50014
LOC100577656	12.5109	10.2716	10.2704	10.3284	10.1571	10.3611	10.5561	11.16	10.797	10.6067	11.7118	11.1904	10.3429	12.095	11.1267	11.7945	11.1284
LOC100577661	9.19675	9.20126	8.99513	9.00625	9.26273	9.24983	10.7235	10.5513	9.43865	9.77435	9.59156	9.57604	8.76704	8.77453	8.78376	9.77809	10.2631
LOC100577667	8.28297	7.96871	8.60064	8.46981	8.57131	8.6259	8.75354	7.94599	11.4231	10.9103	10.4502	11.6083	12.1319	7.53506	6.99663	9.44558	8.32425
LOC100577669	11.7683	15.084	15.2631	14.9299	15.7158	15.5293	13.3809	13.2356	11.0551	11.5754	12.6001	11.5017	12.5917	11.5667	11.3259	10.5558	13.0933
LOC100577670	8.68874	9.77222	9.93871	9.98195	10.5833	10.2107	8.55696	8.78044	10.1671	8.21426	8.4358	8.47091	11.5724	9.72473	9.22732	10.2985	9.25346
LOC100577671	6.50881	6.83384	7.59318	6.40696	6.71851	7.25237	5.89406	6.10767	6.01612	5.03019	5.23656	3.45987	6.38645	6.48081	7.33592	8.05407	7.62035
LOC100577672	9.83585	10.7289	10.8283	10.8749	10.7438	10.8077	9.93771	9.84987	10.7875	10.2786	10.1159	10.6359	10.856	10.603	10.7296	9.61124	9.87616
LOC100577673	10.9911	9.7559	9.93753	9.47164	9.75765	9.64028	11.1233	10.7042	10.3327	10.2579	8.69608	10.1707	8.808	9.41951	10.1852	10.5112	10.63
LOC100577675	11.6515	10.8333	10.4357	10.621	10.5327	10.5366	10.9555	11.0692	10.6812	10.8678	9.86449	10.4564	9.75564	11.1914	11.6467	11.2077	11.2335
LOC100577676	10.3848	6.29062	6.80632	6.52703	6.50141	6.66875	7.9761	7.11717	7.64471	6.08517	5.35332	6.07313	5.84327	8.1516	8.95349	6.93246	8.03545
LOC100577678	12.5149	6.80854	6.9095	6.3532	6.69145	7.18025	6.29415	6.17794	6.90552	8.13706	6.6581	7.74209	7.38432	11.9375	12.738	6.94338	6.66502
LOC100577679	9.25599	6.5717	6.37214	6.05824	6.50296	6.49977	7.9496	7.19788	6.46128	6.8156	7.17832	5.98331	5.88187	7.31082	7.95804	6.84656	8.12123
LOC100577680	5.25521	6.80645	6.44029	7.39957	7.06942	6.55168	8.39968	8.79369	6.4539	6.16156	7.10413	6.57573	6.58161	6.64993	6.49157	9.02338	8.75092
LOC100577681	6.66062	6.44153	6.32481	5.73257	6.47186	6.36343	7.737	6.9676	7.11628	6.43103	6.32517	4.89685	6.38885	5.46313	5.70803	6.78488	8.05505
LOC100577682	8.0446	11.0811	11.0362	11.1715	11.8191	11.4319	13.0425	12.7686	13.687	14.2126	15.0242	15.048	15.0269	9.03032	8.55899	13.2342	13.0465
LOC100577683	3.45987	3.90727	4.22873	4.36901	4.68351	4.15286	3.45987	3.45987	3.45987	3.45987	3.45987	3.45987	3.45987	4.06789	4.19764	4.03065	3.80824
LOC100577687	12.2927	12.4515	12.3464	12.5274	12.4673	12.506	11.7456	11.7956	11.8151	11.932	12.3157	12.3408	12.9052	13.1706	12.7043	12.4018	11.8314
LOC100577689	10.8653	8.8087	8.61329	8.36565	8.82147	8.61651	9.07767	8.66175	8.50501	7.9023	7.46828	7.75688	6.77914	9.90428	10.0087	8.11271	9.05685
LOC100577690	8.67907	6.07666	6.69737	6.05702	6.11802	5.99034	8.76308	7.9463	8.11177	7.67756	6.3774	6.24486	5.73389	6.11286	6.64696	7.6489	8.61182
LOC100577692	13.5013	11.1419	11.1201	10.994	11.2467	11.243	11.487	9.70951	7.86932	7.783	8.25738	8.5489	8.56883	13.9881	13.4634	9.59958	9.97694
LOC100577693	6.81243	6.77862	6.5449	6.56969	6.35977	6.39379	8.85567	7.84671	7.64434	6.5757	6.87093	6.2856	6.92716	5.65733	4.75505	7.38749	9.57221
LOC100577694	4.74665	10.354	10.1333	10.5637	11.036	10.3023	8.78599	8.64426	7.95732	8.56244	9.5376	9.27704	9.13558	5.44895	5.24819	8.31895	8.52009
LOC100577696	5.98239	10.8648	11.1007	11.0421	11.2659	11.3382	10.6041	10.3323	6.25701	5.41135	6.56944	6.68109	7.04203	5.71392	4.49603	10.0743	10.4866
LOC100577697	8.96889	10.9543	11.1352	10.8298	11.2733	11.245	10.6544	10.215	9.09459	9.95211	10.4438	10.6036	10.8492	9.6761	9.44781	10.7426	10.622
LOC100577698	17.7039	7.47978	7.53352	5.1208	3.99207	4.50982	8.63393	7.43869	4.46795	4.2739	4.19386	3.45987	4.06659	18.9159	17.8989	6.05114	7.03321
LOC100577699	7.92671	10.8522	10.1328	9.58565	9.67349	9.58276	10.7609	10.767	10.8267	10.8507	9.39313	9.82408	9.61088	7.37693	6.99712	10.9113	10.7788
LOC100577702	11.1369	9.92711	10.0139	9.90985	9.80035	10.0862	10.8253	10.7114	10.7527	10.7576	9.98672	10.6471	9.9272	10.4837	10.8118	11.2733	10.24
LOC100577707	13.7276	14.171	14.1633	14.5111	14.3273	14.4334	14.2895	14.368	14.1714	13.7593	14.3864	14.5463	14.9376	14.7474	14.141	13.6375	14.0761
LOC100577711	7.86606	5.72479	6.0167	5.70736	5.94822	5.86345	7.57144	7.32026	6.78684	6.04557	6.24268	5.55505	5.27153	6.52833	6.39159	5.99847	7.60068
LOC100577712	7.10038	11.5875	10.586	10.3954	9.80312	10.3405	9.57446	10.7019	9.28931	8.15515	8.80092	6.80836	8.204	7.07636	6.99362	8.71704	9.65163
LOC100577715	8.07365	7.92914	8.46423	7.6041	7.86442	8.24224	6.16469	7.33063	8.49891	5.37312	3.99753	3.45987	7.44727	7.7625	8.4717	8.32236	7.31123
LOC100577717	9.08491	10.8602	12.1305	11.6586	9.87497	10.0738	9.54994	9.63698	10.0139	11.2667	10.8582	10.9387	10.6955	9.61806	9.18588	10.0973	8.77007
LOC100577719	10.0551	9.56935	9.78573	9.88788	9.77428	9.46701	11.8483	11.3776	9.58246	10.2044	12.019	11.3352	12.4001	11.1156	10.3506	11.4021	10.3702
LOC100577722	7.96074	4.67398	5.01652	5.46705	5.11924	4.70637	5.50797	5.02964	6.3559	4.20133	5.18218	3.93654	4.84023	7.75126	7.57041	5.1354	6.32989
LOC100577724	9.81587	8.54411	8.50242	8.6333	8.69798	8.61577	9.51646	9.4927	8.64606	9.03452	8.43573	9.15859	8.43139	9.40415	9.82329	9.34321	9.37085
LOC100577725	5.3674	15.0209	13.8417	14.0468	13.8521	13.2113	12.8342	13.7195	10.1304	9.53207	10.5596	10.129	11.0249	7.98457	7.29975	15.117	12.8875
LOC100577727	9.1085	9.83523	9.99077	10.174	9.73215	9.7692	10.0176	10.0897	9.60868	8.85216	9.00719	9.29191	9.82805	9.4285	9.16947	9.67725	9.9807
LOC100577735	12.935	11.2704	11.3576	11.5203	11.504	11.3903	12.0129	12.2322	12.0928	11.9333	11.9184	12.2521	12.1313	12.7958	12.7184	12.1201	11.9967
LOC100577739	11.2745	10.6874	10.6733	10.5461	11.1413	10.7493	10.6335	10.6603	10.4878	10.5608	9.69405	10.0167	9.01706	10.3165	11.1455	10.6774	11.162
LOC100577742	10.3991	10.0487	10.2134	9.79541	10.0305	10.0957	9.87523	9.96947	9.71351	10.1311	8.85431	9.66515	8.96007	10.0841	10.6913	10.2737	9.95756
LOC100577743	9.11838	7.69704	7.73606	7.41316	8.29395	7.95314	7.24673	7.09057	7.64807	9.00033	7.53799	8.32364	8.66901	10.3258	10.2313	7.4982	7.10349
LOC100577746	11.9522	12.1929	12.1698	12.2685	12.3436	12.3133	11.5705	11.6089	11.6104	11.8044	12.7364	12.1735	12.4226	12.2999	12.2425	11.9831	11.569
LOC100577748	8.24348	9.00553	8.69475	8.29014	8.93982	9.33148	6.36127	6.17539	9.2216	8.56684	9.88231	10.2889	9.89814	9.31061	8.18966	8.35579	6.01898
LOC100577749	3.90446	5.1097	5.27532	6.22024	5.92559	5.99167	6.42424	6.20455	5.3761	5.23623	4.79956	5.10162	4.89762	5.65518	4.99221	7.14964	5.85899
LOC100577751	9.01573	11.609	11.4369	11.4619	10.7221	11.9274	12.8513	10.5029	16.8381	12.6313	13.0122	12.3939	12.7547	10.3001	8.13048	9.62839	12.4502
LOC100577752	9.04123	8.63104	8.72246	9.02257	8.87539	9.00372	7.51035	7.66731	6.77819	7.23424	8.09773	6.83289	7.76098	8.91338	9.60058	8.04016	7.79998
LOC100577753	10.4189	9.69393	9.95015	10.1708	10.0989	10.15	10.459	10.4883	11.4519	11.276	10.7809	11.1617	10.9446	10.4023	10.5714	9.91464	10.5884
LOC100577754	10.2782	8.93064	9.13598	9.46215	9.27481	9.45564	6.96195	7.43787	4.4662	5.19734	5.23727	5.7815	8.28394	11.0226	11.0858	7.21629	7.59302
LOC100577755	5.16621	4.95109	5.10577	4.78482	5.20725	5.59107	5.96057	5.12021	3.45987	4.52659	4.88517	4.43695	5.0988	5.42856	5.1353	7.07092	6.48998
LOC100577756	8.73945	8.67056	8.94854	8.61365	8.81018	8.89257	9.15983	9.40186	9.26747	9.12259	8.9132	8.22294	8.37629	8.13864	8.51537	9.18662	9.5553
LOC100577758	7.1042	4.95063	4.12595	5.41516	5.13876	5.38293	8.65377	8.33153	3.45987	6.31925	5.45924	4.73711	3.45987	7.87778	7.22038	7.26477	7.81462
LOC100577759	9.26587	8.00711	8.18537	8.03165	7.95946	8.02278	8.70153	8.21999	10.9352	10.3914	11.2683	11.2171	12.1577	9.75391	9.5795	10.1378	9.71596
LOC100577763	10.8497	9.29122	9.88403	9.38409	9.70629	9.48319	10.8562	10.7094	10.8586	10.4	8.9509	9.90762	9.02802	9.46165	9.74236	10.7603	11.1279
LOC100577764	12.4617	13.0479	12.983	13.1369	13.0071	13.0216	13.2141	13.1738	12.5681	13.284	13.2441	13.3671	13.3844	13.2111	12.985	13.0502	12.9346
LOC100577766	10.8345	9.56897	9.74387	9.52461	9.60807	9.56487	10.1843	9.98733	10.2801	10.538	10.081	10.3622	10.3363	10.3464	10.8226	9.92132	9.97591
LOC100577769	10.4601	13.6116	13.7958	14.0441	14.1227	14.0859	12.6879	12.6072	10.5089	11.2632	11.967	11.5141	11.7703	10.357	10.0455	12.234	12.8123
LOC100577771	10.8722	12.2699	12.2798	12.4187	12.5401	12.4597	11.6497	11.6259	12.566	11.9246	13.0083	12.7546	13.8067	11.9351	11.1766	12.1668	11.5194
LOC100577772	9.68747	8.78966	8.51556	9.56808	9.61815	9.15882	9.52095	9.13257	6.25383	5.89198	10.9056	6.30321	6.79834	11.024	9.86819	8.97354	8.85096
LOC100577777	7.47606	6.79321	6.65504	6.95843	7.32883	6.96303	6.7049	6.35201	6.34159	6.75305	7.66733	7.06094	7.37865	8.53151	7.84691	11.3841	9.06176
LOC100577778	6.99038	10.7165	10.8371	11.0855	11.7671	11.1814	9.41055	9.45503	7.17371	8.30304	9.99917	8.26974	9.55655	8.8175	6.7625	9.75793	9.95947
LOC100577783	9.17083	7.84331	8.40378	8.30919	8.28472	7.6768	8.46975	7.98888	7.75466	6.89843	11.2691	7.43911	8.20226	10.2292	9.40024	8.43071	8.03059
LOC100577784	9.74979	8.94045	8.88525	8.50172	8.67152	8.66716	8.87527	8.79918	8.61266	8.27845	8.14803	7.83458	7.58018	8.72242	9.43589	8.62991	8.99478
LOC100577787	8.30933	8.43351	8.2397	6.71956	6.89185	8.63122	4.93258	6.98392	5.58412	4.99886	5.12336	4.44616	5.80958	9.01896	9.25184	7.01947	9.18624
LOC100577788	8.09874	6.53112	6.15938	6.2594	6.14064	6.76509	5.12499	5.43492	6.98905	6.86155	7.46824	7.0159	7.6368	7.32818	7.14397	7.71242	6.21209
LOC100577795	10.5819	9.66329	9.31186	9.9334	9.90519	9.08761	10.7954	10.1777	10.1792	10.5044	12.3272	11.163	11.9667	11.0871	10.2677	9.1873	10.0717
LOC100577797	5.05247	4.09336	4.82176	4.37413	5.04889	4.75989	5.8655	5.17544	4.4604	4.44982	4.96471	4.62855	5.67494	5.0131	4.75539	4.67096	5.52622
LOC100577798	6.82368	10.5958	10.6864	10.6701	10.0399	10.3465	8.94469	9.16349	9.54724	10.2488	10.3842	11.0016	11.3292	7.78045	7.07137	10.0964	10.2448
LOC100577801	12.9684	11.2532	11.0872	10.897	10.9469	10.9752	9.65945	9.92756	12.1082	12.3966	12.8687	12.4992	13.2059	13.1246	12.6053	11.1037	10.1516
LOC100577803	4.43714	4.8303	4.53273	5.24008	5.44205	4.5792	5.67083	4.92519	6.02029	4.88818	5.99501	5.3222	6.31754	5.65633	5.0517	4.78358	5.49828
LOC100577805	6.65188	6.32935	4.66341	5.33436	5.1629	4.82846	5.26237	5.54314	5.15646	5.52474	4.98004	4.65245	4.86617	6.1655	5.75387	8.31296	5.93359
LOC100577809	7.57841	6.55764	6.84814	6.54825	6.80337	6.21198	7.83909	7.40676	8.08087	8.15251	7.41611	7.63823	7.71454	6.49086	7.37039	7.21512	8.19718
LOC100577810	7.29318	7.85372	7.95118	7.76734	7.72139	7.33523	6.85207	6.99602	12.2427	12.6258	12.6196	12.9046	12.1216	8.1239	7.1384	8.21617	7.232
LOC100577815	6.53492	6.20593	5.83929	6.29062	6.0679	6.84503	5.78632	6.79944	8.57114	7.7596	9.20697	10.5979	11.0573	7.8835	6.13013	9.86637	7.63307
LOC100577816	10.4183	8.79745	9.6137	8.92453	9.14744	8.97243	10.9812	10.4745	9.33163	9.05537	8.08713	7.5828	8.17253	8.53657	9.12386	9.80985	11.2788
LOC100577817	4.38805	5.86951	5.56535	5.6269	5.54647	5.50621	4.99193	4.64163	6.35804	4.27402	6.29821	5.21366	5.49158	5.42872	5.31081	6.75432	4.80954
LOC100577819	5.93444	4.61982	4.46888	5.90421	5.71473	3.45987	4.75937	7.86606	8.11777	6.4753	9.79429	6.60808	7.35133	6.44952	5.44354	6.09178	4.8492
LOC100577823	8.83612	7.6636	7.31308	7.28339	6.74751	7.38633	8.03131	7.90108	7.30734	7.71006	6.73435	6.86576	7.12947	7.19727	7.66316	7.61237	8.38517
LOC100577825	7.35282	7.06113	6.72085	6.46844	6.78948	7.1148	6.60089	6.78119	7.05287	6.38396	4.48749	4.8165	5.34885	6.67882	7.45911	6.24695	7.32008
LOC100577827	10.8258	7.30919	7.66953	8.68092	7.44202	7.74949	7.97612	10.8859	12.6356	14.0116	13.8509	14.3295	14.5715	12.5376	11.3936	11.0118	10.1345
LOC100577829	8.59478	9.24749	9.04069	8.87915	9.15892	9.25002	9.47278	9.51531	8.8784	8.91249	8.53059	8.9072	8.55368	7.65334	7.20399	8.54889	9.56297
LOC100577833	16.7246	10.3246	10.5728	10.8309	10.6714	10.288	10.7062	10.3632	11.6256	11.5377	11.0053	11.2399	11.1937	15.9285	15.9668	11.2534	10.6105
LOC100577836	6.63595	5.11209	5.61943	5.73563	5.62351	5.99094	7.88863	6.50552	5.73229	6.04503	4.96489	4.64233	5.34827	5.53288	6.19154	6.38785	7.57863
LOC100577839	7.68073	5.94728	6.48089	6.37391	6.28849	6.49849	5.18058	5.81899	5.39106	6.64874	8.54778	7.21146	6.41324	9.0991	8.65713	6.70162	6.27084
LOC100577840	9.15589	4.61943	5.21443	4.84064	4.8725	4.70385	6.25377	5.43497	4.85738	4.16713	5.64852	4.81526	5.27084	8.10604	7.97737	5.25279	6.22482
LOC100577841	9.276	10.8815	10.4841	10.9126	10.6319	10.9134	7.11316	7.61119	9.86059	9.39781	10.5571	10.2329	11.6606	10.6174	10.0897	8.63204	7.7542
LOC100577844	10.7062	10.1563	10.4804	10.1675	10.1429	10.1969	10.018	9.93162	11.5009	10.7275	8.87677	10.1229	9.75375	10.5911	11.0325	10.9084	9.82232
LOC100577845	9.1933	9.99186	9.9846	9.71183	9.4514	9.93317	9.62185	9.992	10.234	9.70458	9.51901	9.82834	9.07055	8.70122	8.70546	8.91258	9.6809
LOC100577846	10.5009	9.67028	10.2435	9.69234	9.94255	9.70553	11.7793	11.244	11.3639	10.3747	9.71169	10.172	9.79412	9.36314	9.77495	11.1563	11.6823
LOC100577847	9.09485	8.11501	8.14426	8.24176	8.14663	8.11105	6.96154	7.22383	8.48911	9.26332	9.88007	8.45296	6.32024	7.48351	8.83795	5.8976	6.97416
LOC100577849	10.0301	5.63015	5.40108	5.20212	5.30087	5.79457	6.11451	6.24215	6.01954	5.94051	5.88916	4.73598	5.18835	9.05561	9.45042	5.67798	6.60154
LOC100577856	11.3388	12.1114	11.251	11.4492	11.2387	11.231	10.8618	11.2576	11.6867	11.5787	11.2283	11.7562	11.4886	11.3177	11.1129	11.1372	10.8641
LOC100577870	10.5411	10.0486	10.0484	10.2749	10.2144	9.90391	10.4259	10.2632	10.2472	10.7472	10.6119	10.9182	10.4769	10.5537	10.8238	10.0458	10.2637
LOC100577872	10.4939	11.0548	11.2447	11.1487	11.3789	11.4572	10.3778	10.7209	10.3158	10.3508	10.3811	10.4568	10.0355	10.5733	10.7251	10.541	10.2347
LOC100577875	10.4629	6.79044	6.0811	6.63716	6.0141	5.92704	6.83114	6.60113	10.3168	10.1479	10.9061	10.9559	10.4163	9.14784	8.69129	7.5642	6.16884
LOC100577876	11.1239	9.85164	10.079	9.75112	9.89745	10.0974	10.5853	10.6645	11.0111	10.8172	9.42736	10.8727	9.01453	10.3506	10.9067	11.5086	10.4909
LOC100577877	11.5539	8.57383	9.0222	8.67461	9.0577	8.74211	9.94083	9.74264	8.99115	8.92483	8.01579	8.52765	8.13148	10.2561	10.8989	9.12714	10.1474
LOC100577879	14.7771	11.9476	11.9902	12.14	12.0524	12.3781	11.0726	11.2886	11.9194	11.1561	12.5582	12.2287	13.0031	15.4037	14.8412	10.9554	11.0578
LOC100577882	7.72656	8.73836	8.82372	9.06553	8.44703	9.00923	9.18956	7.96387	8.67157	7.68798	8.62284	8.11694	8.60354	9.35226	8.07963	8.32629	9.12883
LOC100577883	8.22911	9.66589	11.113	11.2888	8.50277	8.60692	8.73325	6.49494	9.65245	11.1112	8.96316	9.92046	9.24058	8.2372	8.92644	7.79013	8.36916
LOC100577885	10.9332	7.17306	7.64542	7.22664	7.44384	7.72194	9.21453	8.73528	7.37916	7.72252	5.96063	6.04383	5.61939	8.29591	9.29584	8.40796	9.13038
LOC100577886	9.30442	10.0577	10.191	9.81428	10.1773	10.0446	10.8393	10.6655	9.72553	9.55919	8.99686	9.2144	8.80363	8.77762	9.15719	10.5823	10.972
LOC100577888	4.93936	5.41569	5.66123	5.34738	5.92677	5.05103	4.17009	4.23509	4.46886	3.87103	3.45987	4.31254	3.45987	4.49916	4.33217	6.0247	4.23244
LOC100577889	4.30164	5.66468	5.95967	5.42108	5.28604	5.36119	4.85143	4.97718	4.89248	5.49005	5.67422	5.23951	5.74908	5.14632	5.15329	6.93249	4.92245
LOC100577892	11.9284	12.415	8.23032	9.55697	8.88664	10.7093	9.02121	10.8194	6.54891	7.64736	7.51514	9.16137	9.67706	11.8672	11.5298	10.9811	9.5558
LOC100577894	8.44896	8.33576	8.8771	10.323	10.0079	8.27646	11.4856	10.287	11.4739	10.8275	10.1756	10.7388	7.80218	10.0149	10.2675	8.11523	10.3794
LOC100577895	7.53547	3.90856	4.00716	4.37113	3.45987	4.26114	4.9935	4.54333	4.46626	4.16733	4.35467	4.54424	4.31169	7.47509	6.31814	5.43328	4.1537
LOC100577896	9.4701	8.879	8.42499	8.29643	8.55055	8.45404	7.67071	7.8882	9.1427	8.66504	9.74144	8.66692	10.0492	9.83505	9.83052	9.41554	8.7185
LOC100577899	10.5276	7.68813	7.36271	7.62164	7.3458	7.62217	7.98785	7.8762	9.30328	9.07515	7.39481	8.92451	7.12241	8.91966	10.1094	7.85327	8.09897
LOC100577901	8.39532	8.16593	8.26464	8.02092	8.1955	8.0413	8.92623	7.33127	8.31051	6.66901	7.94067	7.19673	8.12	9.26026	8.47027	9.88157	7.49685
LOC100577903	12.2564	12.1645	12.4353	12.128	12.0801	12.28	12.3318	12.4251	12.835	12.3751	12.1811	12.2102	12.3421	12.1129	12.0289	12.2497	12.489
LOC100577905	8.49706	12.2597	12.7471	12.6229	12.6831	12.7745	12.9891	13.0723	8.79638	9.63362	9.30571	8.0557	8.27418	7.67188	8.14045	12.2628	13.2285
LOC100577908	5.95302	7.10246	6.99806	7.81897	7.73628	7.4851	7.09177	6.4137	7.49573	6.89634	7.18129	7.73762	7.01516	8.72921	7.9551	8.07006	6.23123
LOC100577909	12.8884	11.45	11.5882	11.8603	11.7949	11.713	10.7872	10.6425	9.15671	9.69198	13.8651	9.9788	10.3049	13.0972	12.925	11.5354	10.7368
LOC100577912	11.3171	12.2154	12.1668	12.3534	12.2808	12.4335	10.7865	10.6175	11.4336	10.985	11.8107	11.7394	12.1202	12.2093	10.6494	12.0114	10.7541
LOC100577913	6.65478	14.9598	13.975	13.3348	13.563	13.9461	13.1047	13.7862	13.8127	13.7372	13.874	13.9917	13.2856	7.9576	6.54878	12.2452	12.9947
LOC100577915	7.55214	6.71549	7.8975	6.12462	7.48788	6.09442	8.37922	5.53316	8.56196	7.82596	9.76977	8.66832	10.2389	7.16973	7.14897	6.89379	8.67884
LOC100577918	8.84122	10.6406	9.48122	9.11103	8.35828	9.10912	7.94532	8.75681	6.93481	6.13414	8.55708	6.68658	7.44099	9.84251	9.59676	8.8833	6.85779
LOC100577919	11.611	10.9218	10.1844	10.005	10.0778	9.91245	9.85392	9.83936	10.8212	11.064	12.4075	11.7262	12.1353	11.8699	11.3951	11.5202	10.0744
LOC100577920	9.57852	10.8817	10.4428	10.7388	10.8281	10.565	9.98511	9.75527	12.0836	11.4325	12.3519	12.335	12.6655	10.2169	9.36855	11.0487	10.1046
LOC100577923	11.5192	9.99517	10.0441	9.71872	9.69764	9.94707	10.3478	10.0731	10.6918	10.7381	8.9677	10.5425	9.01243	10.3285	10.9651	10.6357	10.0999
LOC100577927	11.9709	11.4078	11.1264	11.2948	11.2903	11.393	10.9896	11.098	11.7683	12.1828	12.6466	12.5588	13.0207	12.7903	12.3767	11.5199	11.1802
LOC100577931	10.6224	8.45348	8.98192	8.41641	8.73769	8.77402	11.0824	10.5857	8.85734	9.2514	7.38389	7.53068	6.72633	8.27181	9.14405	9.83006	11.0374
LOC100577932	9.14241	10.1593	10.1088	10.731	11.007	10.6025	9.24951	9.01512	9.1779	9.47682	9.88364	9.15077	10.5505	10.5489	9.58245	9.52492	8.28527
LOC100577936	9.42976	10.3344	10.3876	8.88449	8.65299	7.78997	8.15702	7.86896	9.46501	9.96957	10.4832	10.8523	10.6257	9.97431	9.42071	8.47756	8.18484
LOC100577938	4.96277	8.04089	7.34377	7.57407	7.55232	7.9364	7.5399	8.13347	5.14237	4.52628	3.45987	3.45987	4.89615	5.14997	5.13495	7.19159	8.57253
LOC100577939	6.67975	7.47241	7.02576	7.19033	7.56304	6.39393	6.27895	6.30399	6.45464	5.94048	6.54683	5.85674	6.20337	8.19089	8.12567	7.05217	6.14507
LOC100577941	9.49859	9.72131	9.92692	10.0004	9.84379	9.73166	8.99565	9.07361	9.09781	9.68422	9.03625	9.52177	9.12492	10.324	10.3198	9.23158	8.96062
LOC100577942	3.77388	7.63558	7.06783	6.14791	7.68889	7.50911	5.35071	6.21543	3.45987	3.45987	7.4061	3.45987	5.79008	4.20259	3.45987	4.53676	5.05436
LOC100577943	8.02551	13.4255	12.5952	12.9933	12.2948	12.8056	9.72861	9.86008	10.0605	10.0302	10.4137	9.93152	11.4478	9.62338	8.64489	11.1857	10.051
LOC100577949	7.41769	9.65755	9.71916	9.81662	10.0302	10.0263	10.0891	10.4548	10.7541	10.6887	11.6477	11.0302	11.0126	7.96145	7.9839	8.9007	10.8129
LOC100577955	10.6659	7.40074	6.73362	6.55603	7.13753	7.4617	7.26031	7.51005	8.99885	7.66803	8.68981	8.52822	9.22907	10.1233	9.55059	9.21727	9.47216
LOC100577958	10.001	8.41694	8.92193	8.5287	8.72591	8.67697	10.7093	10.2718	8.79465	9.03404	7.26062	8.0963	7.52912	7.83638	8.54842	9.18277	11.0622
LOC100577959	9.18619	11.3932	11.3898	11.641	11.8816	11.4451	10.6019	10.6155	9.08431	9.11728	11.0945	9.00717	10.022	9.55332	9.61089	9.70927	10.8393
LOC100577963	8.4089	6.79225	7.58543	7.35992	6.99285	6.91982	9.56497	8.98566	9.03543	9.06201	7.91476	8.1076	7.51791	6.80056	7.47363	8.43718	9.59719
LOC100577966	6.70887	6.26996	6.31285	6.11114	6.13743	6.26675	6.14349	6.00789	6.2538	6.54801	5.995	6.18545	6.61159	6.39664	6.43246	5.79375	6.27413
LOC100577967	7.4393	8.3378	8.23671	7.803	8.15958	8.02703	9.81252	9.37859	9.0655	8.95877	7.05728	8.28126	6.64067	6.39684	6.87716	10.0029	9.58159
LOC100577972	13.519	13.0676	13.1688	13.0089	13.2197	13.2588	13.1732	13.4248	14.9123	14.0769	13.5464	14.2102	14.2897	13.3342	13.62	13.8483	13.5402
LOC100577974	5.05785	6.82022	6.03392	5.14657	5.55056	5.65308	5.36592	6.59565	6.52896	5.36157	6.93478	6.16947	7.69642	6.79604	7.27433	6.87372	5.70054
LOC100577976	7.04157	8.76057	9.01309	8.48199	8.7383	8.65963	9.6162	9.52041	10.0676	9.91555	8.05584	8.84664	8.01216	6.51564	6.94192	8.25499	9.61918
LOC100577977	5.98735	6.78306	6.89387	6.99643	7.10496	7.9523	7.43633	7.62865	8.56603	8.4227	8.53156	8.89607	9.06334	6.70755	6.02476	8.99966	8.05781
LOC100577980	11.5909	10.8505	10.9574	10.8261	10.6235	10.9507	12.8463	12.5062	10.5678	10.2583	12.1795	11.5412	11.4476	12.1928	11.8722	10.7318	12.2049
LOC100577981	11.3239	7.74813	7.57587	7.59993	7.36014	7.18631	6.19838	6.51755	10.9407	10.5716	12.2726	12.1082	12.2803	8.3566	5.10819	5.86994	6.01677
LOC100577982	11.4577	9.8326	10.1859	9.60925	9.88039	9.86921	11.3391	11.2316	11.0845	10.9389	8.85878	9.95681	8.44757	9.08773	10.2764	10.5911	11.2367
LOC100577986	10.9206	11.8086	11.9381	11.9891	12.3872	11.9936	11.7782	11.6764	10.5584	10.8993	11.4539	10.77	11.4139	11.3634	10.9937	12.3386	11.7826
LOC100577988	10.459	9.10621	9.37971	8.88492	9.15605	9.13076	9.57147	9.43212	9.3547	9.19683	7.92347	8.84202	8.42531	9.4507	10.0236	9.65609	9.89721
LOC100577992	6.09699	5.25389	5.07365	4.72945	5.07665	4.81454	6.35726	6.00593	6.44756	5.15753	4.7061	5.14612	4.06602	4.95821	5.35685	6.58038	6.8128
LOC100577995	12.2638	12.451	12.4814	12.4342	12.6229	12.2979	12.0852	12.0443	12.6252	12.2051	12.5628	12.6056	12.5901	12.4535	12.1812	12.1011	12.1521
LOC100577996	7.90034	5.2514	5.61553	6.03104	5.81438	5.72199	7.26039	6.48549	6.78626	6.18013	6.02853	6.61752	8.80855	8.39235	8.61467	6.86794	7.70334
LOC100577997	4.85551	8.67269	8.3404	8.84113	8.91264	8.57424	6.44006	6.30818	4.47372	6.40714	4.8949	4.65222	5.9079	5.95128	5.5766	6.38288	6.61953
LOC100577998	10.8313	8.82829	9.11294	9.49032	9.12095	8.92254	10.3944	10.7979	10.196	10.2968	11.9893	10.7528	10.8371	11.3004	11.2578	10.7232	10.853
LOC100578002	4.55878	4.6219	5.32135	4.78943	4.88141	5.00702	7.15957	6.55494	6.53386	5.30832	6.12476	4.80444	5.41999	3.45987	3.45987	6.00267	6.71992
LOC100578005	12.5396	10.4841	10.4929	10.5894	10.5332	10.4624	10.2848	10.296	10.316	10.5059	9.69403	10.3753	9.42524	11.9842	12.4489	10.7069	10.0387
LOC100578006	11.4646	12.0172	11.6003	11.7509	11.8798	11.5022	12.0034	12.0566	11.1654	11.2295	10.876	11.0717	10.4977	11.2765	11.4427	12.4383	11.6171
LOC100578011	11.4488	8.14808	8.16358	7.69206	8.14854	8.06533	7.49683	7.36109	8.03441	7.9076	7.63657	7.50545	7.56452	10.7165	11.0753	7.10203	7.51092
LOC100578014	9.75063	7.46363	7.99777	7.74227	7.7455	7.57933	10.6084	9.78506	10.1657	9.42863	8.04114	8.43404	8.03811	8.14585	8.38682	10.1289	10.3629
LOC100578015	6.74508	13.0086	13.079	13.4027	13.3663	13.363	11.9343	12.0766	8.09321	8.62107	9.9372	9.60919	9.70726	7.95023	7.72514	12.2213	12.1724
LOC100578017	9.92414	8.81505	9.10474	9.25885	9.2956	9.02084	9.27362	9.40213	11.064	11.2277	10.3456	11.0885	10.1957	9.18964	9.64262	8.7461	9.58929
LOC100578020	6.63254	6.16633	6.59943	5.88241	6.25281	6.45277	6.35669	6.89565	4.4651	5.53492	6.2707	5.50084	5.42098	7.48318	7.44955	7.31107	7.04427
LOC100578023	3.99872	11.1793	11.0792	11.7333	11.4215	11.3965	7.76315	8.11614	3.45987	3.87246	3.9753	3.94322	3.45987	3.89535	3.45987	8.16837	7.85165
LOC100578025	19.2474	9.82193	10.9973	6.6508	4.37397	4.50937	3.45987	4.06252	4.85645	3.45987	4.19367	3.45987	4.06609	19.5454	18.6383	5.97111	4.3048
LOC100578030	13.4053	12.3439	12.4553	12.2829	11.933	12.1601	13.0131	12.1708	12.3467	11.8824	12.1445	10.8384	11.0079	13.8987	13.3757	12.4056	12.3652
LOC100578031	10.1196	12.5773	12.5056	12.8088	12.8878	12.8617	11.6808	11.6386	9.80108	10.6518	11.4728	10.5507	11.4856	11.2519	10.5368	11.8154	11.8373
LOC100578035	9.80538	8.6458	8.62921	8.2991	8.6813	8.61422	9.65865	9.39498	10.0104	9.46109	8.95481	9.62234	9.16768	8.57556	8.81755	9.76642	9.56543
LOC100578040	9.70107	9.95276	10.2693	10.1905	10.211	10.286	9.79479	9.66802	9.20066	8.67167	9.0533	8.34078	8.12209	9.52543	9.8426	10.0424	9.97241
LOC100578041	10.6636	4.76552	4.31644	5.03627	4.68116	4.70434	4.66825	4.43361	11.1846	10.3374	12.1814	12.213	11.8393	7.83474	4.26954	5.57108	4.30521
LOC100578042	12.3375	4.73789	4.91537	5.01559	3.84435	4.16908	3.95392	4.24965	5.60336	4.9642	5.69285	5.35564	6.32264	12.758	12.4925	5.45454	4.3202
LOC100578044	9.1456	6.65875	6.62654	7.37463	7.24343	6.43891	6.11412	7.1042	5.56795	5.94063	6.90671	6.55987	8.17147	11.0873	9.69792	9.81362	7.69381
LOC100578045	9.28699	7.39943	6.86263	6.64837	5.85116	5.99154	5.78638	5.93131	7.52228	7.47484	7.56049	7.50877	7.40535	8.06083	7.98731	8.34303	6.44629
LOC100578046	11.3288	13.3751	12.8847	13.2226	12.8664	12.9737	11.7018	11.7587	11.8941	11.4768	11.6862	11.1844	11.8064	12.1027	11.872	11.7514	11.3481
LOC100578048	12.518	4.09101	4.6532	4.16912	3.99249	4.64341	4.66736	4.30675	3.45987	3.87092	3.45987	4.15756	4.6483	11.1557	12.0241	7.71906	4.88522
LOC100578051	9.81686	11.6627	11.7456	11.8993	12.0437	11.9459	10.7558	10.6643	10.725	11.064	11.9784	11.4671	12.0867	11.0985	10.6261	11.5166	10.9901
LOC100578055	12.4157	5.22693	5.19956	5.29916	5.44059	5.40401	5.3199	5.17768	5.58746	6.27827	8.47106	6.82375	7.07072	12.958	12.7923	8.35383	5.60725
LOC100578059	12.687	10.3541	10.532	10.4872	10.5234	11.084	9.07138	8.93657	8.43496	8.34235	9.95566	9.02269	10.2555	12.8189	12.7907	10.0746	8.97325
LOC100578060	10.6266	6.24948	6.69765	6.61031	6.60689	6.59184	6.11479	5.93058	6.01887	5.62147	6.56942	5.98497	5.89398	9.05064	9.76144	6.64799	5.90978
LOC100578061	6.80081	5.90173	6.06744	6.49047	6.34874	6.21459	7.41304	7.47741	6.00815	5.93911	6.65608	5.61514	6.4519	6.67024	6.31762	7.28097	7.31372
LOC100578066	9.20364	9.56392	9.84468	9.61591	10.25	10.1097	9.23862	9.73474	8.35119	9.12964	11.0689	9.85917	10.9712	9.30626	9.09722	9.78785	10.2703
LOC100578067	6.7972	9.6188	9.54546	9.83378	9.30363	10.1598	9.06284	8.77254	10.0162	10.0507	11.6224	10.8467	10.4886	8.98714	8.02467	7.8097	8.78278
LOC100578068	14.4449	13.4722	13.2732	13.2027	13.2888	13.2701	12.6966	12.5033	13.4189	13.4569	13.7529	13.7072	13.8441	14.815	13.8898	12.511	12.0059
LOC100578071	10.2069	10.241	10.6549	10.4313	10.546	10.597	10.759	10.8538	10.4588	10.2766	9.7897	10.3094	9.93489	9.71478	10.0028	11.2027	11.1976
LOC100578072	5.5925	7.5388	7.06064	7.89126	8.01398	6.09099	5.63309	6.20552	4.8616	5.11501	5.81611	5.21257	6.45567	6.28677	5.65279	7.2598	5.26012
LOC100578084	5.63847	13.2734	13.0882	13.5169	12.6616	13.2997	10.8323	11.0899	11.3178	12.5766	12.7182	12.2044	12.9876	9.30959	9.07749	8.58403	11.628
LOC100578085	11.122	8.5397	8.60029	8.85267	8.77455	8.92577	10.6521	10.6797	12.2469	9.99434	11.3958	10.5636	12.3227	11.3042	11.1154	10.7754	10.5165
LOC100578089	9.88208	6.7771	7.21461	7.0867	7.11387	7.24569	7.75553	7.38399	5.73679	7.76543	8.1771	7.11079	7.87585	8.93381	9.29298	8.02485	8.32371
LOC100578090	10.2708	14.192	14.042	14.4558	14.8329	14.7911	11.5578	12.0156	11.0779	10.8187	11.0614	11.1733	12.2188	7.40424	4.96133	9.59852	11.6187
LOC100578091	6.85771	6.07116	5.27656	6.18466	6.32667	6.26646	4.99109	4.96001	4.46821	4.03925	3.45987	3.45987	3.45987	7.90141	7.67934	6.72118	4.59034
LOC100578093	6.63511	7.86075	8.2437	8.55957	8.51459	8.18488	8.41755	8.39773	6.77195	7.00955	7.43181	7.2324	8.23362	6.93195	6.64715	8.32553	8.87434
LOC100578100	11.0251	6.73326	6.1368	6.07007	5.99935	6.53842	10.0793	8.3555	10.4859	9.78772	11.7808	10.989	10.3733	7.11262	5.52467	7.24805	7.48945
LOC100578105	7.16456	7.78396	7.78937	8.07773	8.23749	8.06538	8.76664	8.41143	8.65246	7.60753	8.36102	7.6366	7.87584	6.75997	6.52953	8.69027	8.81949
LOC100578106	10.502	10.9429	11.1873	11.0011	10.9804	11.1698	10.6975	10.7087	11.1237	10.7794	11.6074	11.1104	11.4946	11.9459	11.6197	10.4344	10.8392
LOC100578107	15.6649	5.75537	7.12065	4.27642	4.29554	3.45987	6.30461	4.43334	4.85851	5.031	6.21401	5.26775	6.24225	15.2632	15.2689	5.7454	4.68429
LOC100578109	8.78781	9.58178	9.8051	9.40693	9.52911	9.5227	9.73958	9.69003	9.67962	9.04597	7.86606	8.97502	8.12993	8.27803	8.4222	9.48698	9.52073
LOC100578112	5.59696	10.7607	10.906	10.9783	10.9911	11.2199	10.6096	10.2215	9.39145	10.2563	9.47245	9.73409	9.72782	5.74253	5.67335	10.7346	10.0199
LOC100578113	9.5954	5.45791	5.59872	5.73804	5.92321	5.41432	9.04225	7.88847	8.35271	6.681	6.90664	6.61888	6.99401	7.2575	6.89934	7.46388	9.14903
LOC100578119	10.8165	9.17187	9.36013	9.17214	9.12422	9.05619	9.67231	9.20375	9.33091	9.31498	9.16471	8.92531	8.36703	10.4495	10.605	9.61904	9.60991
LOC100578121	8.25528	10.3718	10.4091	11.0286	11.4599	10.5774	11.4712	10.9764	12.624	12.8206	13.0125	12.8998	13.0379	9.49042	8.78264	8.99846	10.393
LOC100578123	9.1353	4.53755	4.76277	4.45439	5.03563	4.76077	5.54491	5.54568	6.45139	7.3437	7.89718	7.91766	7.40327	9.49042	8.83499	6.82473	5.8108
LOC100578126	7.50741	8.85449	8.98774	8.90323	9.37405	9.24199	8.34554	8.64354	7.15738	7.24054	9.58347	7.66676	7.9807	8.00373	8.30049	8.74472	8.92449
LOC100578129	10.1748	6.83591	6.66521	6.37686	6.69133	6.85332	7.81944	7.16429	7.68978	7.72995	6.77107	7.01874	6.88719	8.93278	9.32856	7.56848	7.81562
LOC100578130	5.88319	5.66715	5.57093	5.81338	5.75783	5.69527	4.32795	4.23619	5.14551	3.87175	4.3561	4.15759	3.45987	7.44021	6.59519	4.66512	4.0629
LOC100578132	11.7617	11.7469	11.5247	11.5161	11.6316	11.3533	11.2867	11.1271	11.2877	11.8307	11.0141	11.5987	10.8836	11.7287	11.8301	10.9889	11.1087
LOC100578133	9.00336	7.21917	7.5434	7.5709	7.22268	6.99094	6.50464	6.77227	9.132	8.09637	10.009	9.01755	9.4822	11.0334	10.3172	9.5094	6.56116
LOC100578137	6.29914	6.25132	6.57357	6.54355	6.86328	6.72945	6.17335	6.52609	5.14069	6.35155	6.18478	6.37449	7.124	7.37355	6.94884	6.14186	4.59195
LOC100578144	7.75115	8.59337	8.48029	8.40801	8.11849	8.39181	8.5681	8.11557	11.5442	12.366	12.5613	12.9812	12.9862	6.7727	5.52467	8.65052	7.40911
LOC100578146	10.0025	8.10222	8.31524	8.20532	8.80811	8.29522	7.62083	8.55901	8.87827	8.53122	9.51901	8.51278	8.24019	9.97317	9.9502	9.51388	8.49012
LOC100578151	6.0967	8.20207	7.65488	7.57406	7.60262	7.64244	6.2262	6.20363	4.85885	5.80271	6.12442	5.82299	4.89695	6.49669	6.85494	5.51254	6.07563
LOC100578156	7.42776	10.8122	10.9635	11.411	11.2044	11.1805	12.9186	11.1837	12.2904	11.7317	12.756	12.1258	10.1103	6.92145	7.20806	12.2666	11.2531
LOC100578157	10.5482	8.84874	8.75558	8.93054	8.83519	9.18993	8.64724	8.56486	8.01632	7.8725	9.32587	9.0183	9.56147	11.2075	9.82096	9.57536	8.43342
LOC100578159	14.1593	14.17	14.1344	14.253	14.0202	14.3159	13.4549	13.5999	13.4969	13.5269	14.0945	13.7276	14.4837	14.5765	14.1494	13.7336	13.3834
LOC100578161	13.1269	11.8012	11.7918	12.0605	11.9014	11.9655	11.817	11.7583	11.8354	11.7192	12.1431	11.8772	12.3917	13.3682	12.965	11.703	11.722
LOC100578162	9.52433	8.79887	9.03747	9.99226	9.40852	9.52443	12.6438	12.5786	11.8082	12.3117	12.496	12.8349	11.8998	10.8883	10.0187	12.0691	12.3019
LOC100578165	6.03291	8.19801	7.94768	8.60103	8.7327	8.45684	7.54198	7.35843	7.97611	8.42078	10.3077	9.26837	9.86701	6.77498	6.74679	10.165	8.5569
LOC100578168	5.87919	11.5799	11.7947	11.9345	12.0269	12.1273	11.1348	11.3095	5.43964	7.66281	8.02545	7.25892	7.39142	4.76228	4.92691	9.46924	11.0069
LOC100578170	9.28485	9.77994	9.75601	9.88447	9.90983	9.96021	9.91594	9.73312	8.4832	8.33663	7.90632	8.65242	8.67519	8.48969	8.89249	9.11993	8.96295
LOC100578177	7.84177	11.563	12.0805	11.7654	11.9187	12.3095	11.2427	11.6972	11.8023	11.7735	12.6017	12.5876	12.8976	9.24216	8.44674	11.1391	11.2936
LOC100578184	6.07498	5.56457	4.24974	5.64821	5.46882	4.57879	4.40139	4.71414	5.40719	5.68165	7.72039	7.04485	7.92903	8.3337	6.99376	7.32479	4.57599
LOC100578188	8.64188	8.72067	8.67337	8.69295	8.50266	8.50577	8.4759	8.48701	9.35753	9.34274	8.92082	9.57802	9.01879	8.88122	8.90639	8.16942	8.22157
LOC100578191	8.85203	8.51429	8.92988	8.35587	8.54766	8.38078	9.45837	9.30419	10.1768	10.1176	9.91864	10.1858	9.87111	8.43237	8.69652	9.10835	10.0659
LOC100578193	6.63587	6.02619	6.25659	6.07385	5.99061	6.34721	6.70097	6.83952	9.34744	6.44548	7.72877	6.12435	6.66827	8.00407	7.61174	7.70478	7.24284
LOC100578200	11.0659	8.65084	9.24959	8.76441	9.19415	8.97963	9.38675	9.28166	9.38431	8.15488	7.55064	8.1656	7.44627	10.6163	10.8685	8.24671	9.49516
LOC100578201	12.5843	11.4987	11.6294	11.7122	11.6435	11.5699	11.269	11.2632	11.1237	11.1352	11.0396	10.9327	10.9038	12.1133	12.5628	11.6763	11.3228
LOC100578205	10.8619	7.21438	7.92436	7.56669	7.59012	7.84772	9.91298	8.91201	8.00294	7.5668	6.99233	6.80191	7.22504	8.63528	8.89352	8.45122	9.52478
LOC100578207	5.99088	6.84704	6.99823	6.75126	7.20809	7.15099	9.56973	9.43428	10.1482	9.15617	10.9659	10.9846	10.2792	8.35323	7.01673	7.07108	7.96899
LOC100578209	10.6876	11.6566	11.7391	11.9351	11.7764	11.8053	11.3694	11.5753	11.0635	11.798	11.5952	11.7286	11.9974	11.051	11.2106	11.1794	11.5029
LOC100578212	9.51317	9.81796	10.2296	9.70909	10.119	10.0273	9.92952	10.1786	10.6327	11.008	10.2422	11.1952	10.8071	9.53348	9.31603	9.88438	10.6618
LOC100578213	12.4433	11.6435	11.0385	10.9609	10.8013	10.8826	10.2348	10.5787	10.5501	11.1039	11.3215	11.4563	11.2268	12.475	12.3367	10.5033	9.92964
LOC100578215	10.4719	10.1719	9.92099	9.96865	9.84506	10.1773	9.65346	9.8364	12.3264	12.2451	12.5938	12.4919	13.247	11.7061	11.432	9.59025	9.51661
LOC100578218	10.0944	10.8403	10.9517	10.9387	10.9082	10.9003	10.243	10.5027	10.6868	11.1515	11.7207	11.487	11.6149	10.3742	9.90464	9.89972	10.2545
LOC100578220	10.7856	8.33249	8.61389	8.34892	8.56537	8.2212	7.01012	6.58605	8.46348	9.28319	10.1493	9.62609	10.3302	9.68945	10.7441	7.9876	7.32705
LOC100578223	7.69119	5.91104	6.46633	6.6347	6.27832	6.18746	6.47374	6.22273	7.40016	7.35003	7.39066	7.57494	7.42547	7.98955	7.73637	6.84343	6.00646
LOC100578226	12.0853	14.8286	14.6527	14.4882	14.8898	14.8095	13.0533	13.9884	12.121	12.6031	13.3043	12.9091	13.6304	11.5283	11.0673	12.1107	13.9302
LOC100578227	7.61698	7.28398	6.89001	7.17835	7.3765	7.31103	6.11299	5.8155	7.52418	5.23626	6.09322	6.08352	6.64225	8.46497	7.3889	7.68145	5.80794
LOC100578232	9.61033	11.4779	10.2117	10.5579	10.1028	10.327	11.0426	10.9196	11.0074	10.8462	10.933	11.0753	10.6172	9.34188	8.87773	10.0813	10.7625
LOC100578233	9.9199	8.21603	8.29431	7.75272	8.05313	7.29903	8.18173	8.24729	7.93602	8.16794	8.66516	8.02115	8.36158	9.94121	10.7129	9.37223	9.54619
LOC100578235	9.40964	8.96698	9.67823	9.40185	9.4112	9.53928	9.67041	9.8268	9.28763	9.17849	7.79665	9.05229	7.65159	8.76098	9.51968	9.14474	10.1291
LOC100578236	11.8616	9.20529	8.97883	9.12449	9.35114	9.29995	10.8972	11.1888	8.46188	7.58089	9.66846	8.95407	9.7418	12.6601	11.6202	10.6734	10.8998
LOC100578237	12.8602	8.78717	8.97045	8.77811	8.88293	8.89529	9.13057	9.19994	7.90785	8.37154	8.1625	7.96475	8.27721	12.3746	12.2342	9.76424	9.53359
LOC100578238	8.13612	10.1372	10.7019	10.685	10.8663	10.6827	9.65384	9.95749	9.42785	10.3238	10.5669	11.185	11.3407	9.53773	8.48207	8.41881	9.15462
LOC100578239	7.88129	8.5605	8.87742	8.78563	8.98235	8.80233	9.94714	9.92399	9.57309	8.41552	9.09885	9.71755	8.27562	7.76977	8.32657	8.56989	9.69219
LOC100578243	12.4926	12.7801	12.1947	12.4798	12.2613	12.3652	11.597	11.8978	12.303	12.4198	12.93	12.7567	12.7513	13.2168	12.854	11.7027	11.7206
LOC100578245	7.94974	9.61207	9.60842	9.71525	9.81803	9.66355	9.64059	9.46036	9.36499	9.22738	8.57654	9.26113	8.1183	7.56345	7.90883	9.92838	9.53667
LOC100578246	11.7542	11.1472	10.9453	11.072	11.0739	10.8621	12.4602	12.5337	10.6405	10.4887	12.3204	11.2831	11.7295	12.4988	11.9628	12.0854	12.5043
LOC100578247	4.38718	9.47034	9.13107	8.75464	9.17766	6.87727	5.4518	5.79677	6.78464	8.81905	5.73367	5.7488	5.84322	5.59613	6.73857	7.81695	6.82683
LOC100578248	8.56843	10.8712	11.2725	10.6923	11.4234	11.1678	9.93834	10.2797	6.55388	7.16195	9.3723	7.69412	8.31139	8.78865	8.55662	9.46965	9.82391
LOC100578249	6.70871	8.26528	8.17379	8.11079	8.02145	8.362	6.12273	7.05228	6.46229	5.99423	7.10537	6.82528	5.60922	7.21367	6.2705	7.36724	7.23187
LOC100578253	11.9991	13.204	12.61	13.0672	13.041	12.2239	13.7414	13.5445	12.3885	13.6404	14.1205	13.8418	13.8967	13.065	12.9213	12.9765	12.8803
LOC100578255	11.9452	7.77604	8.72931	8.18379	8.33915	8.23827	7.86842	7.72355	6.54887	6.21622	5.69194	5.72046	6.16465	10.0322	10.9804	7.76963	8.12546
LOC100578257	10.9728	11.363	11.3754	11.3964	11.4726	11.4806	10.8021	11.0054	11.2686	11.1034	11.5576	11.2172	11.707	11.5029	11.3317	11.0755	10.8122
LOC100578259	8.67652	7.26678	7.7239	6.98855	7.43101	7.41754	8.69868	8.29269	8.06223	8.45839	6.52386	6.92827	6.61132	6.8769	7.97732	8.40046	9.1203
LOC100578260	11.7404	11.2312	11.3459	11.1829	11.4027	11.3307	11.3496	11.2263	10.9685	11.1839	10.2626	10.9629	10.4656	11.0427	11.5543	11.2239	10.9731
LOC100578262	13.8121	13.4489	13.2437	12.9009	13.1419	13.1985	11.6845	11.8169	12.511	12.373	12.6872	12.5583	12.743	13.7956	13.8718	12.6131	11.6417
LOC100578263	9.04978	6.328	6.61224	6.43523	6.89668	6.45471	9.02126	8.91497	9.39324	8.84909	10.1713	9.75568	10.6789	8.05369	8.43134	10.6752	8.76784
LOC100578265	4.80394	4.2303	4.90859	4.04173	4.21353	3.86321	3.45987	3.45987	3.45987	3.45987	4.79686	3.45987	4.3088	4.41297	3.45987	3.45987	4.15305
LOC100578266	12.3764	10.4771	10.5036	10.4217	10.3671	10.5197	10.7416	10.9056	10.729	10.3337	10.3348	10.5488	9.84014	11.451	11.8826	10.8407	10.6011
LOC100578269	8.61151	8.79976	8.6798	8.50332	8.70789	8.2524	8.47649	8.13497	7.9399	7.16724	8.73677	7.50161	8.60505	11.8722	9.30029	9.6231	8.07396
LOC100578271	10.5867	8.13056	8.66922	8.50429	8.37294	8.21273	10.3436	9.38407	9.42817	8.57943	8.49526	8.64975	9.08651	9.46841	9.31321	8.718	10.1888
LOC100578276	6.77861	4.22955	5.45557	4.59921	5.26737	5.05106	4.66696	5.52559	7.87341	5.3442	5.4595	4.64942	7.59509	7.31613	6.44235	5.62442	5.22973
LOC100578277	8.31712	7.80937	7.62957	7.80149	7.84877	7.97725	8.07707	7.96234	8.62235	8.05553	7.57159	8.42733	7.53124	8.52317	8.42895	8.24702	7.98372
LOC100578281	10.9005	11.4842	11.479	11.1936	11.4198	11.4844	11.6173	11.5362	11.7017	11.6861	10.772	11.6069	11.0989	10.3374	10.9544	11.7051	11.8113
LOC100578286	9.62321	10.5212	10.3755	11.1058	10.3613	10.2263	9.48042	9.61271	10.689	10.8171	11.4609	11.8261	11.6891	10.4004	9.68621	9.53474	9.92074
LOC100578289	14.5171	5.2948	6.07109	4.60003	4.29527	4.43498	4.45509	3.80976	4.85871	3.87096	3.45987	4.7358	3.45987	14.921	14.2639	4.43837	3.80885
LOC100578296	5.65168	9.58835	9.9675	10.0339	9.68006	9.89048	8.71106	8.64194	6.27031	6.3859	6.32819	5.83597	6.09575	6.2281	6.26434	6.9119	8.66182
LOC100578298	9.43398	7.96926	7.79115	7.90929	7.66873	7.94876	10.1986	9.76348	9.07905	8.3956	7.93164	8.18102	7.58519	8.32745	8.45183	7.72532	10.2614
LOC100578300	11.7012	11.4518	10.9528	10.8522	11.0115	11.0705	10.6026	10.1641	11.0472	11.3777	10.8893	11.0876	11.1942	11.9376	11.5082	10.0053	10.0542
LOC100578307	5.94969	4.2638	4.9156	5.27178	4.3318	4.51187	3.45987	4.53451	19.8352	20.8656	19.6599	20.1723	19.8967	4.84015	5.80283	6.23555	5.32885
LOC100578309	9.66297	9.16663	9.43044	9.64871	9.43967	9.65395	8.4641	9.17748	9.31683	9.14095	9.6236	9.75706	9.74552	10.2154	10.0981	8.76199	9.71685
LOC100578311	10.5105	11.6769	11.4204	11.6115	11.4609	11.3701	11.1318	11.3794	11.5189	11.759	12.1568	12.1501	12.0736	11.5027	11.0538	11.2596	10.6846
LOC100578314	10.3944	11.6377	11.8022	11.8269	12.0161	11.9564	10.5763	10.5106	4.9429	7.04704	6.95495	5.87563	6.99915	12.0735	11.0433	10.9044	10.6835
LOC100578316	13.6645	5.75659	5.59403	4.78608	4.78226	3.8642	4.45573	4.23454	5.14155	6.25109	8.14769	7.24377	6.87854	13.6937	13.0294	5.64389	4.84902
LOC100578321	7.87597	13.1757	13.4235	13.4753	13.6074	13.5705	12.5683	12.6735	10.3293	10.0967	11.4087	10.7791	12.1209	8.06404	7.02017	12.0111	12.9176
LOC100578323	10.2829	8.63293	8.86374	8.97039	9.22835	9.08414	7.24235	6.51348	10.6585	10.7453	10.7297	11.5696	11.0741	10.9605	10.9541	6.67142	6.91771
LOC100578329	5.45502	7.48966	6.01741	5.78387	6.55961	5.53523	6.55867	6.87332	6.35812	6.04549	6.32516	5.51062	5.09909	5.59555	5.69087	6.69794	6.90686
LOC100578330	8.0386	6.71993	6.89557	6.68902	6.85603	6.71793	7.90345	6.4854	6.45458	6.16164	7.27751	6.53645	6.55136	8.1611	7.55342	6.60466	8.27418
LOC100578332	7.71576	10.5378	10.5646	10.4927	10.687	10.7246	9.61025	9.57155	9.80527	10.7516	10.4577	10.111	10.6829	8.40046	8.29597	8.94271	9.9355
LOC100578334	10.0482	4.76607	5.40587	5.28	5.21255	5.3499	3.96532	4.30635	5.7312	5.44283	6.73818	5.08924	6.31569	10.5685	9.95843	6.38826	4.43188
LOC100578337	9.97256	12.1642	12.4367	12.445	12.4263	12.6095	11.2799	11.0548	9.7882	10.1928	12.0456	10.9872	11.8372	11.6297	10.7231	10.6565	11.3613
LOC100578339	11.0664	9.93904	10.3973	9.96597	9.88656	10.2579	10.8932	10.7387	9.56073	8.97194	8.52516	8.26574	8.18323	9.41146	10.2958	9.75422	11.2342
LOC100578341	7.88414	6.48133	5.76309	6.39491	5.69599	5.72136	9.18733	9.60274	8.68195	9.95645	9.6105	10.4815	9.7142	7.13841	7.27763	8.87549	9.64574
LOC100578345	8.18143	9.93519	10.0636	10.2058	10.0349	10.2702	8.59489	8.8348	10.1347	10.0375	10.9915	11.1313	8.99159	8.89793	7.36047	9.8232	10.7262
LOC100578346	10.289	6.42474	6.66408	6.52689	6.67421	6.18086	8.83401	7.65021	6.62917	6.44586	6.02852	5.50894	6.42214	9.01523	8.80651	7.18667	8.79371
LOC100578347	8.0131	3.45987	4.00873	3.45987	3.45987	3.86483	3.45987	3.45987	7.37718	4.72512	7.51954	7.34774	5.84511	4.50306	3.45987	3.79251	3.45987
LOC100578349	7.54404	11.6138	11.6074	11.3417	12.2073	11.5215	10.176	10.1597	9.6241	10.2462	9.83707	9.25895	9.5687	7.90832	7.14363	9.47744	10.3338
LOC100578352	3.90345	3.45987	4.00574	3.45987	3.99258	3.45987	3.96489	4.06312	6.14247	4.36737	6.243	3.95581	5.00277	3.89209	4.03595	4.78387	4.37038
LOC100578355	8.15535	8.30751	8.92163	8.79412	8.70128	8.7421	9.79814	9.32185	9.30393	8.8648	7.93211	8.36993	8.07964	6.82527	7.28274	7.73093	9.6655
LOC100578356	11.2868	7.52401	8.02218	7.7775	8.02514	7.4902	9.31998	9.43602	9.318	9.07164	8.45326	8.30876	7.80094	9.13442	9.91905	8.9623	9.43855
LOC100578360	8.89448	8.13646	8.66214	7.98251	8.26554	7.99316	10.2664	9.76943	9.77051	10.0031	8.6621	9.45154	8.59983	7.54425	8.03396	10.186	10.0977
LOC100578363	10.2786	8.22119	8.22329	8.38822	8.40829	8.1871	8.65321	8.33546	9.25392	9.37577	8.71624	9.01316	8.80973	9.6718	10.3321	8.58374	9.21681
LOC100578368	10.6051	12.7824	13.2037	13.3253	13.6199	13.6643	12.7486	12.8081	10.1046	10.2978	11.4608	10.9062	11.3582	10.8614	9.59462	12.0424	12.6378
LOC100578370	10.2521	9.94415	10.2076	10.056	10.0407	9.94723	10.5011	10.5255	10.1224	9.80088	9.19268	9.80504	9.37116	9.12775	9.77987	9.72319	10.6023
LOC100578380	9.22856	7.83111	7.97487	7.5512	7.43448	7.76132	8.89216	8.29287	9.15643	8.37339	6.90933	8.0397	6.40538	8.15138	8.33817	8.88033	8.7462
LOC100578382	10.2285	9.84356	10.1205	9.82531	9.94187	9.89412	10.9352	10.6575	6.92949	6.87351	6.81559	6.29431	7.38847	10.4798	10.4108	9.67756	10.4479
LOC100578386	10.1089	8.97603	9.80838	9.83361	9.91879	9.19581	11.0015	10.7655	10.7435	10.6753	9.10089	9.80484	9.5038	9.19453	9.90658	10.0553	11.0113
LOC100578388	11.4392	12.3208	12.551	12.7001	12.5773	12.732	11.9679	12.0161	12.255	12.0484	12.6806	12.3788	12.6556	12.3799	12.1045	11.7985	11.9344
LOC100578389	8.52383	9.40794	9.54128	10.7481	9.71969	9.59355	10.0575	10.0082	10.3231	11.5317	11.5875	11.6629	10.988	9.29476	8.21527	7.91416	9.7056
LOC100578397	10.6398	11.0491	11.0159	10.8198	10.4426	11.3373	11.7192	11.9346	11.687	10.6049	10.0848	9.63288	9.9564	10.1079	9.99717	11.6195	11.9104
LOC100578399	10.5821	7.87043	7.91607	7.65286	7.87762	7.50271	7.28918	7.20733	7.42073	8.10824	9.96172	8.0711	8.38841	10.4501	10.2466	7.67308	7.49414
LOC100578400	10.322	4.22934	4.22668	4.36898	3.9921	3.45987	3.45987	3.45987	3.45987	3.45987	3.45987	3.45987	3.45987	10.5389	10.6807	4.1185	3.80856
LOC100578404	13.1544	11.4981	11.6359	11.4885	11.5963	11.6075	11.3836	11.4307	11.2737	11.8699	11.1946	11.8875	11.3236	12.8876	13.1737	11.8329	11.6019
LOC100578406	10.9839	10.1477	10.303	10.2233	10.3266	10.3172	9.05552	8.81767	7.87289	7.77507	8.32366	7.69103	7.76424	10.8918	11.0729	9.31942	9.23128
LOC100578412	9.65035	5.45412	4.75914	4.59944	4.72909	4.43511	4.45477	4.30705	9.34248	9.62123	10.9847	10.8243	10.3228	6.22999	4.63416	7.66563	4.84763
LOC100578413	9.78241	8.3752	8.36023	8.0982	8.0385	8.46798	9.02692	8.42188	8.90727	9.40998	10.328	10.6888	11.4414	10.1526	7.80412	8.13168	8.82247
LOC100578417	7.09188	9.27358	9.17288	10.0856	10.0377	10.1737	8.15867	8.49418	8.36302	7.15584	7.49188	8.32621	7.76158	7.58096	7.32626	8.03817	7.15773
LOC100578418	4.78173	6.44642	6.50011	6.79228	6.85329	7.07014	6.2375	6.68134	7.19342	7.48731	8.73104	8.56745	9.49517	6.56357	5.43128	7.54952	6.65018
LOC100578420	10.8383	10.4999	11.1127	11.4379	10.7745	10.6286	13.3656	13.431	14.798	15.3127	16.4555	15.6927	16.7391	11.4946	10.4762	10.0537	12.9821
LOC100578421	8.35538	7.13586	6.85266	7.144	7.50323	7.91594	7.58031	7.72548	7.78296	7.6252	8.49464	7.48016	8.6158	8.87133	9.09939	7.96836	7.37353
LOC100578423	9.41583	11.049	10.9622	11.0398	11.3027	10.9613	10.6406	10.9337	10.9892	10.5649	11.313	11.0273	11.5402	10.4674	10.2525	10.2406	9.78619
LOC100578424	10.0358	7.46391	7.12927	7.25224	7.18717	7.22871	8.00677	7.1967	6.54459	6.66916	7.4563	6.42821	6.85485	9.32596	9.54161	7.12102	8.13168
LOC100578428	9.91592	6.68277	6.7192	6.11738	6.46102	6.46765	8.02909	7.533	7.65586	7.24704	6.00992	5.95906	6.36601	7.45023	8.0687	7.16829	8.37133
LOC100578429	9.63372	8.5632	9.00367	8.56227	9.00058	8.86056	8.85983	9.06269	9.06027	8.69361	7.74326	8.18241	7.79329	8.53604	9.34569	9.26997	9.46775
LOC100578433	12.7602	11.9531	12.1027	12.0167	12.1022	12.2068	12.0386	12.2197	11.7093	11.8328	11.4267	11.7019	11.769	12.6431	12.8524	11.8353	12.0526
LOC100578434	13.0474	14.0848	11.5531	13.8845	13.8888	13.9702	10.3686	11.6819	13.8926	12.1111	12.9238	11.7351	13.5181	13.8918	13.7413	10.813	10.486
LOC100578437	11.6501	12.8024	12.2475	13.0162	12.4882	12.162	10.8724	12.822	10.8662	10.133	11.96	10.4204	11.4523	12.8063	11.918	13.2571	12.4014
LOC100578439	12.1034	12.773	13.3828	13.1321	13.0568	12.7277	13.7146	13.9875	13.5698	13.6502	14.8443	14.6925	14.7719	13.0911	12.2963	13.3568	13.9958
LOC100578442	14.5816	7.59692	8.31903	7.21605	6.39579	6.40919	7.83539	4.43355	8.89216	8.4327	6.90671	7.85723	6.64133	14.7017	14.4037	7.70292	5.45352
LOC100578443	10.3219	7.853	8.28359	8.16293	8.16479	8.01266	7.94362	7.65069	6.9925	6.43085	7.0887	6.13307	6.6411	9.77192	9.93909	7.70317	8.13105
LOC100578445	11.6401	11.0309	11.2263	11.2275	11.3638	11.0375	10.2161	10.3566	8.6728	8.16883	9.52299	9.50591	9.75975	12.5121	12.5793	11.6276	10.6403
LOC100578446	8.29137	7.56924	7.70996	7.76145	8.23694	7.88753	5.21369	5.13287	7.20554	8.05726	8.76924	8.29428	9.20754	6.41236	4.11713	4.50759	5.00616
LOC100578448	7.32599	7.47165	7.32259	7.33553	7.24781	7.42715	7.81442	8.08208	8.74156	7.05171	8.21461	6.91998	7.22298	8.0404	7.38619	10.0165	7.96748
LOC100578450	12.2272	12.5233	12.694	12.5062	12.7752	12.6105	12.1935	12.4203	12.2989	12.1927	11.9381	12.3072	12.1868	12.1889	12.4389	12.3682	12.5
LOC100578464	7.7624	10.4083	10.0522	9.98611	10.3623	10.3384	12.0689	11.8102	12	11.2911	11.1703	10.1872	9.96864	8.22132	8.05855	11.1803	10.4579
LOC100578466	8.91662	11.1995	11.7218	12.2	12.0845	11.6065	10.6307	10.7592	9.29165	9.99728	10.3475	10.8389	11.5788	10.3017	9.82512	10.4454	10.2934
LOC100578467	13.959	10.1286	10.78	10.0554	10.2193	10.4849	11.6516	10.3074	11.5288	12.8748	11.8289	11.9679	11.2548	15.0352	14.2008	10.806	10.474
LOC100578468	14.1882	4.84037	5.73024	4.37706	4.58103	4.15968	3.45987	3.45987	6.02451	4.99317	4.19832	4.64476	3.45987	12.1497	13.3898	4.20045	3.95593
LOC100578472	9.71586	10.0643	10.2629	10.1684	10.2447	10.1145	9.67821	9.67286	10.2544	10.5054	10.4606	10.7944	10.6412	10.3306	10.0603	9.17029	9.63511
LOC100578473	9.87733	8.61759	8.99075	8.32389	8.63718	8.60819	10.0181	9.65873	9.8249	9.47161	7.44398	8.8787	6.87564	8.14781	9.10768	10.0132	9.9282
LOC100578476	6.67229	9.87246	9.86647	10.5511	10.167	10.9035	6.492	6.85012	7.47968	5.77877	6.8156	6.97202	7.47207	8.28796	6.44229	8.71745	7.46757
LOC100578478	8.07949	9.41456	9.24206	9.28776	9.23779	9.2588	9.04396	9.27896	6.69176	7.00437	6.45289	6.70861	6.35198	9.08042	8.79048	6.37404	9.04065
LOC100578479	9.41952	6.94806	7.66102	6.81699	7.25537	7.30592	8.4886	8.44639	7.23023	7.44493	6.85403	7.24496	6.67347	7.74021	8.08179	7.88039	9.12799
LOC100578482	9.78056	7.81807	8.80508	7.90798	8.29354	8.46775	8.7223	8.66583	8.3661	8.38257	7.23568	7.93955	7.04117	7.99477	8.99731	8.55499	9.15797
LOC100578483	7.51432	6.46113	6.61814	6.56975	6.68601	6.6687	7.96057	7.664	7.42661	7.12782	6.95868	5.78458	6.69705	6.9953	7.28288	7.34124	8.06391
LOC100578484	8.24893	7.38189	7.15211	7.06781	7.80171	7.92222	7.94356	8.03478	7.60593	8.17379	11.4358	7.6817	9.10647	8.11465	8.16791	12.5321	7.09714
LOC100578498	8.23488	9.6007	9.78942	9.91476	9.85945	9.69249	8.84372	8.69034	9.11764	8.14743	9.06263	9.31857	9.51761	9.056	7.58731	8.80014	8.63398
LOC100578502	6.65171	6.34865	6.60282	6.09074	6.13528	6.16324	5.67078	5.89881	6.25525	5.94063	7.07309	6.45403	6.07967	7.89043	7.68418	7.84571	6.35709
LOC100578503	11.2884	10.4915	10.5785	10.4403	10.4014	10.537	10.2957	10.2916	10.4664	10.3555	10.1097	10.0897	10.1573	11.1273	11.2668	10.4068	10.1635
LOC100578507	10.9979	9.92146	9.96609	10.2786	9.63944	9.90492	10.3339	10.3158	9.75359	9.47948	10.1123	9.58402	9.86698	10.8018	10.361	9.77178	10.4608
LOC100578512	9.26993	6.81801	5.93828	5.34704	5.92571	6.64408	7.08066	6.84168	6.71416	5.64938	7.34399	6.3449	7.51941	8.59698	8.17074	7.14967	6.96653
LOC100578513	10.1884	9.66061	10.0669	9.74113	9.99604	9.94187	10.8151	10.4476	10.5224	9.46808	7.87945	9.67324	9.06445	8.46297	9.38924	10.2137	10.8274
LOC100578514	6.72159	6.87421	5.06866	6.07195	5.54758	6.43827	5.35173	5.23422	3.45987	5.11692	8.54625	6.38121	6.38749	7.66184	6.57539	6.96643	5.86059
LOC100578515	14.2675	12.3614	12.686	12.7519	12.4921	12.5644	12.3448	12.3755	11.7286	11.9503	12.1454	11.6354	12.5831	14.1399	13.7981	12.2559	12.1784
LOC100578519	10.1667	10.6891	10.2082	10.0261	10.1051	9.82103	9.84948	10.1541	10.8527	11.49	10.7537	11.021	10.6767	10.0311	10.6165	8.99411	10.0051
LOC100578522	10.9887	10.0013	10.2339	9.78808	10.0786	9.93362	10.9655	10.8006	10.6459	10.7707	9.25918	10.0497	8.88163	9.2244	10.4358	10.7635	10.8453
LOC100578523	10.5379	11.065	10.7752	11.0062	10.5594	10.9957	12.1518	11.8363	9.60216	8.91399	10.5105	9.43457	10.0486	10.9956	9.98112	11.9431	11.9698
LOC100578524	9.69002	11.6677	11.3719	11.6982	11.6428	12.0006	11.9744	11.8356	11.7076	11.5675	12.5104	12.1121	12.913	10.4372	9.97924	12.2154	11.7039
LOC100578526	8.84793	7.60732	7.89648	7.49879	7.90832	7.76284	8.9941	8.44534	8.72493	8.62523	7.13451	8.13481	6.58086	7.20665	8.02092	8.05548	9.02773
LOC100578529	11.2717	11.8191	11.9809	11.7701	11.9303	12.0033	11.5127	11.6343	11.1999	11.4609	11.7538	11.9302	12.0719	11.5015	11.5538	10.4347	11.6301
LOC100578530	7.70966	6.76576	6.58552	6.71714	6.63547	6.24959	8.02383	6.97329	5.5635	5.56436	6.06121	5.31396	5.34813	6.30908	6.76275	6.78698	7.92208
LOC100578532	6.16646	7.19624	6.04089	6.65306	6.85386	5.41459	7.63488	9.21793	5.88076	5.87282	7.89718	6.60699	9.00257	8.0323	8.31786	9.49987	8.86753
LOC100578534	8.56746	6.76801	7.04741	6.10088	6.81714	6.58729	9.27781	8.71757	8.23073	7.67227	6.3552	6.34349	6.75531	6.06197	6.92097	8.5528	9.27921
LOC100578537	11.0499	9.77498	10.1596	9.51758	9.77445	9.75128	10.6673	10.5712	10.3805	9.97865	7.74854	9.33056	7.86397	8.71848	10.4046	10.7678	10.6185
LOC100578540	6.65841	6.64293	6.64503	6.96239	6.46358	6.47683	6.12683	5.54193	6.88371	6.58346	7.11673	6.92788	6.64021	6.56644	6.48933	7.4025	6.2539
LOC100578542	9.25003	8.88966	9.10829	8.97025	9.19882	9.16566	9.71103	9.2292	4.56376	5.58386	4.26656	5.81358	5.34206	9.66449	9.30005	8.90764	9.04695
LOC100578543	10.2163	4.34517	4.75839	4.5991	4.62351	4.64374	6.30318	6.31694	7.33482	5.72843	7.0252	5.37609	6.72614	10.8824	10.2628	7.86316	5.2565
LOC100578546	10.6455	9.14795	9.45014	8.62882	9.01669	9.14835	9.3573	9.32958	7.6063	8.00848	6.92069	7.58014	6.61953	8.7487	9.87301	9.92146	9.66643
LOC100578547	10.3689	10.9215	10.6834	10.6945	10.6182	10.7482	7.91891	8.49459	11.4392	11.0987	11.5683	12.1408	11.3664	11.2799	10.998	9.48213	8.45186
LOC100578548	9.41494	6.76453	7.33133	7.51232	6.76001	7.03988	7.02356	7.94904	7.8328	7.72857	8.07936	8.09028	7.83763	8.72787	8.75798	6.64842	7.26649
LOC100578551	9.1471	9.61532	9.44974	9.60474	9.73748	9.67335	9.83031	9.62969	10.6922	10.4531	10.9045	11.5623	10.8591	9.39365	8.86739	8.87746	9.35286
LOC100578556	13.0656	13.0512	12.8467	12.8607	12.8657	12.8895	11.4807	11.6452	11.0461	11.6428	11.7015	11.6279	11.9047	13.591	13.3981	12.1087	11.6317
LOC100578557	11.4642	12.7076	12.7259	12.7741	12.047	13.0464	13.8746	12.509	17.4419	12.2341	12.6716	11.3121	12.8008	12.1574	10.8703	11.6438	13.6588
LOC100578559	9.35472	7.75537	7.97857	7.48786	7.8431	7.62999	8.86241	8.13221	7.60733	7.62749	6.52388	6.76962	6.6982	7.84066	8.40848	8.03439	8.76236
LOC100578560	9.63756	8.37401	8.2945	8.14224	8.27445	8.26855	10.7876	10.0255	9.69288	9.14019	7.61484	8.67409	7.39932	8.34889	9.00829	9.86685	10.394
LOC100578561	11.7613	5.56194	6.15357	5.16152	4.10949	4.26106	4.17014	3.45987	4.46867	4.52688	4.60307	4.6489	5.737	11.6149	10.3668	5.95655	4.06117
LOC100578562	6.17526	4.09063	4.90108	4.16861	3.83706	4.50962	3.96447	4.06287	3.45987	3.45987	3.45987	3.45987	3.45987	6.26773	5.67254	5.58748	4.30407
LOC100578563	12.9988	10.3003	10.4965	10.414	10.3892	10.4951	10.5843	10.5565	9.81873	9.69862	9.44999	9.61607	9.367	13.1505	13.7257	9.73093	10.784
LOC100578566	10.9364	7.20053	6.98211	6.55328	6.61637	6.7472	6.78825	7.86797	7.38577	8.49541	8.95145	8.4692	4.82847	11.7127	10.8815	6.63676	8.86783
LOC100578571	16.2692	7.85272	7.45113	7.1157	6.75525	7.23729	5.45102	5.05914	6.1428	6.26893	6.67726	6.93345	6.88003	16.2991	16.1909	9.42832	5.49825
LOC100578575	9.33454	5.11016	5.73131	5.41491	5.32818	5.17223	6.99091	5.83232	6.36037	6.75711	7.36972	5.59983	7.10574	7.58737	7.3941	6.08993	7.00426
LOC100578576	10.2704	8.80181	9.18846	7.93523	8.42666	9.12626	7.89419	8.42255	6.54714	5.41125	6.52388	7.12543	8.06917	10.861	10.1576	9.57226	8.68284
LOC100578579	12.9808	12.4216	12.8551	12.7089	12.9735	12.7375	12.671	11.9941	15.2881	15.6548	16.6232	15.8921	16.9447	13.6002	12.9136	12.3158	12.2542
LOC100578580	8.60792	8.76879	9.05098	9.31859	9.04294	9.32103	8.8934	9.20793	8.8543	9.19404	9.80148	9.46341	9.94443	9.55187	9.2017	8.98085	9.27476
LOC100578581	9.13393	9.28739	9.28455	9.2336	9.15589	9.22086	9.07452	9.40857	9.73197	9.55416	8.591	10.1611	9.0076	9.29763	9.69936	8.21871	9.07686
LOC100578586	7.75268	8.64116	8.67697	8.39726	8.3355	9.12621	10.2936	10.5174	8.90939	7.88033	8.52978	8.0638	8.63346	8.08271	7.96696	10.4274	10.8843
LOC100578587	5.53031	4.61817	4.31421	4.16866	5.06644	4.3529	4.45461	5.09066	5.88761	8.36759	9.16	6.50137	8.56034	5.65549	4.71627	7.71036	5.25657
LOC100578592	6.04052	5.94866	6.20354	5.31311	5.68562	6.39408	4.66729	5.23498	4.85953	5.72822	6.54684	6.91832	6.5207	7.13402	6.44241	5.27586	5.58307
LOC100578597	13.2803	13.3415	13.4174	13.4964	13.5155	13.5086	12.7126	12.7246	12.8979	12.8394	12.9419	13.1065	13.4054	13.5124	13.3728	12.3652	12.7758
LOC100578600	10.9174	12.371	12.4188	12.2314	12.5499	12.7603	15.8294	15.5849	13.6586	13.5328	14.702	13.998	15.078	11.8165	10.736	12.7852	15.3026
LOC100578602	9.95935	8.88233	9.38792	8.98595	8.96551	9.26139	10.4475	10.1298	9.80701	10.0067	8.12532	9.02529	8.59736	8.93923	9.2682	9.4819	10.3508
LOC100578606	12.6648	10.6468	10.1114	10.6519	10.0789	10.2109	12.2829	12.0172	9.73456	9.79524	10.9223	11.2552	10.9037	13.1808	12.9564	11.3132	11.6558
LOC100578609	4.93613	6.95178	6.42626	6.91358	6.96657	6.49637	6.32979	6.32792	6.2537	7.00113	8.04793	8.31213	7.40432	5.74362	5.02241	7.72369	6.35779
LOC100578611	10.2547	12.2484	12.1736	12.4777	12.8418	12.231	10.3649	10.2896	9.4542	9.16369	11.048	10.0707	10.6492	11.707	11.2206	10.5916	10.8243
LOC100578613	10.7039	8.65632	8.68198	8.73686	9.21245	8.9722	8.78435	10.3414	9.91105	10.0816	10.7573	10.4732	10.1777	11.4752	11.4106	8.83192	9.27587
LOC100578614	8.16637	7.76488	7.62952	8.20117	7.87441	7.35717	6.89645	6.96635	7.11156	5.98319	6.59164	6.04173	6.97329	9.4472	8.26307	8.87552	6.9467
LOC100578617	6.29128	5.5268	5.73069	5.07804	6.32568	5.13324	4.32548	4.30713	9.68553	8.34777	9.03741	9.66063	10.2312	6.5889	6.54811	5.38846	3.80867
LOC100578618	5.18407	8.5655	8.3066	8.26001	7.75693	7.37969	9.58801	9.84702	9.23023	8.08474	8.47172	7.8976	9.06221	5.85304	5.40095	10.8484	9.06238
LOC100578621	11.5142	12.9728	12.9142	13.1249	13.2519	13.2183	13.3116	13.362	14.003	14.2406	14.8874	14.6385	15.3811	12.153	11.1442	13.6143	12.7388
LOC100578624	9.51865	9.10284	9.20112	9.06404	9.0031	9.02762	10.0158	10.0528	10.234	9.88746	8.63644	9.27427	9.01942	9.04824	9.57902	9.22909	9.82103
LOC100578625	4.60443	3.45987	4.22899	4.17005	4.78265	4.0299	6.05672	5.83113	4.85679	4.03927	5.88936	4.64261	4.06638	5.10594	5.02265	6.23651	5.9272
LOC100578628	6.18161	4.8067	6.06363	6.02947	5.9792	5.90229	6.96539	6.29632	4.92249	5.59769	5.76389	5.79628	5.81155	5.60314	5.88929	5.29417	7.03908
LOC100578629	9.55335	8.98971	9.36293	8.87115	9.10098	9.13722	9.72659	9.54649	9.48965	9.35129	7.46709	8.88568	7.47254	8.20786	9.16233	9.96683	9.55589
LOC100578631	10.9653	11.9799	12.2137	12.4193	12.2791	12.1207	12.0193	11.9487	11.5266	11.9717	12.6963	12.137	12.9709	11.941	11.3229	11.8505	12.1592
LOC100578641	7.30186	8.95747	8.56335	8.54556	8.93948	8.8006	9.00051	8.78512	9.36382	7.86956	8.61587	8.4611	8.59638	8.38493	7.9263	7.68787	9.85731
LOC100578649	4.39285	5.77479	5.5213	5.67633	5.40218	5.3796	5.2502	4.59618	9.05298	6.24568	8.03728	7.1064	7.02514	4.83897	5.17313	5.52464	4.12094
LOC100578651	4.84947	5.86888	5.92124	5.03465	4.86907	5.09277	5.54333	6.87372	7.60681	6.53412	7.87946	6.18914	7.70831	5.23589	4.99227	6.27971	6.40256
LOC100578653	9.67442	9.84751	10.1088	9.71613	9.76635	9.87248	10.4772	10.24	9.90798	9.73099	8.54357	9.1388	8.80715	8.90362	9.26683	9.78216	10.473
LOC100578654	12.8658	10.0986	10.2335	10.5469	10.4953	10.4844	10.8042	10.8493	10.5983	9.88017	11.1109	10.6758	10.829	12.7922	12.5885	10.5811	10.7482
LOC100578660	13.6779	12.6279	12.3705	12.4144	12.3929	12.4715	12.0218	12.0844	12.4103	12.6012	12.1672	12.5644	12.2571	13.5957	13.8443	13.2319	11.773
LOC100578661	11.5027	11.1638	11.6392	11.1562	11.5088	11.3842	11.7867	11.795	11.9396	11.8722	11.0585	11.3157	11.1143	10.6365	11.4026	11.8984	12.5323
LOC100578662	10.7721	10.5793	9.78075	10.517	10.3769	10.0563	11.8009	11.5741	8.94589	9.18001	10.1034	9.56783	10.2417	12.4933	11.9448	10.9745	11.2414
LOC100578664	9.06591	5.11581	5.79061	5.28258	6.00981	5.62619	5.29296	5.39218	11.1443	11.0043	11.9153	11.9151	11.7666	7.45558	5.58966	5.48694	4.92604
LOC100578665	10.8303	11.0418	10.7883	10.8678	10.6712	11.1672	9.15885	9.47503	10.4874	10.3871	11.0546	11.0451	11.0871	11.8031	10.8578	9.82375	9.70127
LOC100578666	5.70613	6.46088	6.57714	6.73895	6.50362	6.17068	5.99785	5.97089	6.45873	5.90182	7.36066	7.79522	6.8561	6.15371	5.44646	5.83047	6.21302
LOC100578668	11.0251	6.64691	5.61272	6.52908	5.99139	6.10457	5.64396	6.183	8.43701	5.21927	6.80556	5.8561	9.62091	11.5042	11.1508	8.85856	6.09354
LOC100578672	5.67394	6.81997	6.86603	7.31097	6.88436	4.91542	9.17029	5.5882	10.9623	9.48616	6.09319	4.73561	5.84355	7.29046	6.07925	5.09806	7.49607
LOC100578674	9.01535	6.80549	6.81382	7.57343	7.14609	6.78863	8.47808	7.78916	6.54626	6.86206	6.27072	5.89238	5.5575	7.4467	7.71715	7.0834	8.60872
LOC100578680	7.81672	12.2868	12.581	12.7516	12.4991	12.5753	13.1768	13.4495	12.3438	12.9537	13.3467	13.3046	13.6721	9.05562	8.18478	11.9562	13.161
LOC100578684	8.80688	9.36946	9.60968	9.39827	9.4468	9.32644	9.29429	9.30401	11.4285	10.6609	9.90546	11.4735	9.01392	9.25413	9.28837	8.87082	9.39555
LOC100578685	5.54157	5.41757	4.85891	5.27862	5.97002	5.59136	4.32628	3.80973	7.16978	7.51059	6.69804	7.59975	8.49693	5.79915	6.21538	4.70862	3.45987
LOC100578691	13.0288	7.31789	7.84156	7.78153	7.34764	7.49716	8.48745	8.16984	7.01396	6.50951	7.49544	6.71205	6.92346	12.5307	12.305	8.34969	8.85235
LOC100578694	12.3753	11.1736	11.4088	11.5949	11.4019	11.5843	11.6192	11.5563	12.0805	12.1485	11.6054	12.2003	11.702	12.3105	12.2616	11.8788	11.5474
LOC100578696	9.48344	11.2698	11.0508	11.4455	11.2908	11.0968	10.1702	10.0129	11.5733	11.6337	11.2616	11.832	11.2109	10.6159	10.5408	10.8463	9.81848
LOC100578697	8.68955	8.16176	8.04943	8.04753	8.06188	7.78002	8.92733	8.46912	9.09138	8.57493	8.66014	8.42873	8.86919	8.13796	7.88262	8.76792	9.00466
LOC100578698	13.6213	10.8669	12.0933	11.5612	11.3164	12.3174	10.9426	10.6958	11.4506	11.1495	12.8719	12.563	13.4507	13.8207	13.0845	10.9056	11.1692
LOC100578699	11.9041	5.81196	5.66037	6.73662	6.44386	6.6053	5.18412	4.73127	3.45987	3.87104	5.17478	5.03783	3.45987	12.372	12.3133	5.62412	4.80855
LOC100578703	7.42651	7.71378	7.32613	7.63943	7.56512	7.5696	7.10382	7.22229	6.15099	7.37151	9.48211	7.98314	7.02994	9.05537	9.25354	8.51328	7.35915
LOC100578704	7.65624	5.6948	6.25385	6.58356	6.73876	6.24989	8.68454	8.05543	7.72293	7.45211	7.41982	6.12897	6.58141	6.34419	6.77846	7.94599	8.65946
LOC100578705	13.6876	14.7535	15.0271	14.8554	15.3135	15.051	14.4189	14.9539	14.3226	13.8569	14.721	14.9769	15.7657	14.251	13.8685	14.6287	15.1006
LOC100578706	12.6098	12.083	12.2339	11.9817	11.8826	12.1498	11.8076	11.9505	11.557	11.1163	12.2074	11.6845	12.2745	12.6795	12.4113	12.0318	11.9302
LOC100578708	10.7185	9.8087	10.2142	10.7653	10.8769	10.4977	10.6764	10.5743	11.9651	12.8913	13.3085	14.0079	12.7229	10.9003	11.0153	11.2871	10.0527
LOC100578709	12.1783	11.9761	11.9517	12.1283	12.2554	12.1071	12.8804	12.6574	13.2655	13.9471	13.9661	14.5033	14.4103	12.9076	12.448	12.7289	12.4014
LOC100578713	8.77934	5.73081	6.32954	6.76124	6.14184	6.1616	9.12186	7.44471	6.77098	6.50343	7.00847	6.20928	6.87482	7.84389	7.34286	6.79034	8.90064
LOC100578714	6.44492	12.3153	12.6039	11.2963	11.4982	12.2245	9.71033	10.382	10.7999	10.7133	10.2457	10.3331	10.8322	7.71064	6.37075	8.76066	10.3593
LOC100578715	10.3053	9.23827	9.34744	9.53002	9.68307	9.69569	9.24382	9.15056	9.06192	8.81441	8.12985	8.37995	7.86267	8.96105	9.8105	9.33782	9.33819
LOC100578716	9.55878	8.97698	8.9499	8.11273	8.66794	8.80806	6.82957	7.33104	11.8635	12.0213	12.0941	12.4524	12.5635	10.2278	9.9943	8.97203	7.36483
LOC100578718	15.1962	10.7546	10.8323	11.1041	10.6159	11.1212	9.47275	9.06392	7.90625	8.41386	10.333	9.0566	9.81574	15.591	14.6515	9.01584	9.05341
LOC100578719	8.0107	8.02921	8.23115	7.56699	6.80652	7.43241	6.19901	6.3978	5.56737	5.4111	6.7382	5.92389	7.18607	9.17698	8.85896	7.73928	6.08967
LOC100578721	11.3991	11.1326	11.1582	11.1779	11.1926	11.1028	10.7349	10.8435	11.2656	11.248	10.3224	10.9695	10.5833	11.2264	11.6376	11.1879	10.8115
LOC100578723	8.886	9.4502	9.14265	9.26523	9.3487	9.19536	9.42829	8.96327	9.24139	8.58381	8.20525	8.37878	8.52822	8.75312	8.90229	8.54277	9.17304
LOC100578724	4.18464	4.2792	4.26094	4.30159	4.43093	4.86885	5.42349	4.41014	3.45987	3.45987	4.00392	3.91689	4.95315	4.09503	4.30311	4.95611	5.53714
LOC100578725	9.05452	9.4336	9.05324	9.21506	9.11279	9.23276	9.28395	9.6372	9.96129	10.0047	9.66301	10.2309	10.0333	9.78195	9.36665	9.15582	9.30198
LOC100578726	11.6037	7.64373	7.62345	7.27602	7.68176	7.54485	7.97457	8.05654	6.45675	7.46743	6.85274	7.17933	5.73691	9.23436	10.4432	7.59313	8.69636
LOC100578727	13.9895	10.7505	11.1749	10.695	10.7016	11.2114	10.9048	10.8061	10.015	7.92349	9.80133	9.03399	9.4235	14.1492	13.8693	9.78716	10.9843
LOC100578729	6.80613	6.62667	6.90137	6.91135	6.95231	6.99156	4.45465	5.09062	7.43161	6.78122	6.77743	7.69611	7.91236	7.38671	7.50215	6.93804	5.38292
LOC100578730	6.14514	6.35688	6.37383	6.24063	5.6934	6.17262	6.26788	4.91503	5.75323	5.17167	4.79009	4.8861	5.35154	5.99131	5.68974	6.11541	5.56417
LOC100578731	10.8995	6.76425	6.64138	6.25863	6.02233	6.56513	7.57239	6.71956	11.4353	9.81472	9.30319	10.0058	8.71608	5.49859	4.63423	8.09243	7.65846
LOC100578732	4.33067	3.90867	4.12945	4.60243	3.83985	3.45987	4.45632	4.23355	3.45987	4.59586	5.60281	4.88243	6.60766	6.34689	6.06555	4.85528	5.11856
LOC100578733	5.80333	7.07608	7.17081	7.87524	7.53811	6.81228	7.89303	7.69349	7.66107	6.86629	6.83073	7.09829	8.7568	5.49273	5.70283	7.27818	8.27569
LOC100578734	9.22248	8.70998	9.00014	9.05452	8.68631	8.88497	9.27942	9.3032	9.38111	9.54741	9.75484	9.88416	9.60496	9.58488	8.92591	8.78461	9.10928
LOC100578735	6.54805	7.83957	7.39813	6.77538	7.00836	7.31061	4.56731	5.15018	7.97074	5.91855	7.52659	7.32596	8.90702	7.64701	7.32625	6.73826	4.99017
LOC100578736	12.1931	10.9191	10.724	11.0255	10.8348	11.0213	10.7664	10.8728	11.1557	10.935	11.381	11.1826	11.6572	12.5083	12.2088	11.3585	10.5303
LOC100578739	7.75931	10.9011	10.9249	11.0263	11.3853	11.2418	10.8989	11.1785	10.5385	9.47224	10.5027	10.3315	10.8667	9.17384	8.17725	11.274	11.2453
LOC100578743	11.8483	12.2353	12.1737	12.2225	12.1934	12.2144	10.3422	10.5025	9.8157	10.4751	10.906	10.6822	11.0368	12.5231	12.337	10.4075	10.3675
LOC100578744	7.3189	7.54843	7.29876	7.55291	7.38891	7.34982	6.69903	7.06932	6.35877	5.87344	8.17709	7.22811	7.73511	8.21961	7.14383	7.57153	7.62459
LOC100578745	9.31069	7.2926	7.63337	7.29761	7.22701	7.1973	6.18096	6.76269	9.61555	8.84533	9.8046	8.98211	8.96906	9.25378	9.52017	7.77428	6.96695
LOC100578746	10.4455	7.31608	7.59219	7.09792	7.95886	7.30316	9.31069	9.06978	8.03137	7.54561	7.00843	7.31006	5.00203	9.18072	10.1505	8.53205	7.60621
LOC100578751	4.91048	5.15872	6.23345	5.96651	5.41287	5.88582	3.9646	4.54377	4.4688	6.65665	5.2373	5.37522	4.89743	4.95521	5.05166	5.04124	4.59043
LOC100578752	12.0534	10.2568	10.4126	10.2494	10.365	10.3019	10.6672	10.5056	9.85188	10.1393	9.75851	9.60704	9.483	11.2519	11.666	10.2341	10.589
LOC100578763	9.72177	8.0604	8.40914	8.74674	8.26724	8.21198	9.25134	8.97927	9.46698	8.7661	8.97192	9.21234	9.30288	9.94716	9.51509	8.57507	9.45676
LOC100578769	11.9337	12.8889	12.7549	12.9449	12.9071	12.8931	12.0073	12.0502	11.678	12.0877	12.9774	12.6652	13.0677	12.3961	11.6173	12.5268	12.0035
LOC100578770	8.91755	8.17935	7.57465	9.06547	9.19392	8.13432	10.7204	10.8782	11.9171	11.9008	13.4712	12.7157	13.4792	9.42947	8.73585	9.87972	10.9557
LOC100578773	12.3345	9.49221	9.63884	9.57968	9.44471	9.5982	9.01065	9.16479	9.63521	9.03921	9.17457	9.0625	9.21839	12.1597	11.9647	9.15827	9.19777
LOC100578774	9.6524	14.3536	14.4998	14.4234	14.8037	14.7195	13.6667	13.456	12.4029	12.847	13.8359	13.8632	14.0909	7.48622	5.72498	11.348	13.7824
LOC100578776	8.80046	8.32147	7.85351	8.42431	8.74681	8.45141	10.741	11.0716	10.0918	9.80648	11.4808	10.8505	10.8897	10.704	10.2362	8.88185	9.25613
LOC100578779	5.71371	8.77058	9.28053	8.64385	9.29327	9.30483	8.41893	8.15667	5.14069	5.7529	5.29665	6.00764	4.77926	5.00916	5.05184	7.49107	8.27643
LOC100578780	15.2818	10.6643	10.7627	10.9225	11.2595	11.1532	10.7002	10.663	6.78979	7.21019	8.6602	7.63184	8.38376	14.0191	14.4011	10.0726	10.6006
LOC100578782	8.33247	7.44757	8.18782	7.40791	7.85762	7.66397	11.4165	10.1628	9.31447	8.56614	7.09381	7.43125	7.62698	6.53448	6.79613	8.85132	11.1767
LOC100578783	10.7593	8.27149	8.41901	9.17908	9.3832	9.0289	7.13767	7.76437	6.63444	6.25203	7.63659	5.93091	6.97551	11.0324	10.4013	10.15	7.93683
LOC100578797	9.79669	8.81979	8.68404	8.96915	8.72919	8.99436	8.77611	9.08268	9.78672	9.76816	10.8547	10.5335	11.1807	10.5011	9.85482	10.3459	8.92556
LOC100578798	6.07588	4.44631	4.65256	5.12101	5.64008	4.64365	4.75813	4.85176	4.4683	5.47496	5.81369	5.55651	5.84403	7.46284	7.07529	6.80798	5.02278
LOC100578801	7.94038	8.46198	8.59214	8.83158	8.6676	8.74752	8.19377	8.02679	7.27789	6.96999	8.42356	7.41222	8.2661	8.61503	8.16803	8.81474	8.16201
LOC100578805	8.95548	10.0238	10.4006	10.2038	10.3317	10.2527	10.6376	10.7222	10.5715	9.73559	9.16011	9.81422	9.65823	8.97934	9.04499	9.46289	10.6664
LOC100578810	5.30016	10.1054	10.5219	10.2902	11.0219	10.5244	10.3346	9.76902	6.57569	7.55681	7.02231	8.04494	7.7543	5.51892	5.52662	8.38266	9.86185
LOC100578811	4.74096	4.44853	4.91086	5.24512	5.18603	5.28037	4.56924	4.63932	3.45987	4.59571	6.18359	4.63339	5.67536	5.10777	5.26283	4.11986	4.30623
LOC100578813	8.95335	8.82654	9.11973	8.82391	9.16807	9.17689	8.82021	8.48381	9.12627	10.2206	12.0795	10.9176	11.7322	9.54669	9.53234	8.71287	8.94078
LOC100578814	6.38445	11.1443	9.07492	8.38176	10.8359	8.84705	8.15416	6.125	5.2042	4.48894	6.04104	4.18478	5.05888	7.17694	7.00141	8.61521	7.81785
LOC100578816	9.88194	9.65487	11.8292	10.0938	9.65431	10.0724	8.61493	7.63185	14.5577	11.6448	12.4732	12.2233	14.4511	10.8487	9.83436	12.3314	11.8169
LOC100578818	12.1347	12.3764	12.5907	12.2317	12.3947	12.4669	11.4974	11.6126	12.5369	12.0593	13.0993	12.7153	13.2507	12.7539	12.2909	11.97	11.9268
LOC100578820	7.17011	9.91988	9.34095	9.46093	9.64169	9.80657	9.60121	9.60653	9.85405	9.53525	8.85614	9.38612	8.95585	6.92001	6.71209	8.74304	9.60053
LOC100578821	4.96265	9.65833	9.40787	9.72938	10.4798	9.44505	6.77466	7.10328	7.99967	7.32777	8.34815	7.91339	8.18017	6.90172	6.53902	8.24243	6.78493
LOC100578822	8.52268	13.0266	13.3864	13.7473	13.3619	13.6183	11.8825	11.5879	9.63291	10.6575	10.0653	9.4987	9.40871	9.29113	7.94283	9.44545	11.2419
LOC100578823	10.353	9.70382	9.97038	9.76285	9.90739	9.92559	10.6024	10.2455	10.2488	9.26412	9.64505	9.23946	9.32344	9.53515	9.58434	9.05046	10.661
LOC100578824	5.01997	9.74892	10.2046	10.3754	10.8297	10.5779	9.45065	8.82998	4.46824	4.52684	5.64854	5.51293	5.2717	7.57284	6.73034	7.42635	9.21622
LOC100578826	12.2181	13.4532	13.5495	13.6204	13.7906	13.7019	12.6847	12.7423	11.1239	12.1752	12.5916	12.1139	12.2337	12.8412	12.7575	12.7895	12.7844
LOC100578828	11.4135	10.7693	10.437	10.5733	10.645	10.7986	10.6515	10.612	11.5412	12.8003	13.5731	13.5967	14.3163	12.1412	11.487	11.4494	10.6209
LOC100578829	11.1695	6.47888	4.00628	4.27672	3.83811	3.45987	4.32619	4.43318	4.85769	5.03088	4.96488	5.15386	5.94232	10.4273	10.8471	6.03931	4.43128
LOC100578833	10.0626	6.65611	6.76758	6.76655	6.66221	6.95978	8.21957	7.83611	7.39207	7.16219	6.51589	6.14868	6.31438	8.65477	9.22818	8.65226	8.34248
LOC100578834	8.89937	9.65088	10.6741	9.89806	9.96703	10.5408	9.98616	9.88613	8.56514	9.02481	8.1987	8.22156	7.57833	8.41503	8.91331	8.68149	9.92192
LOC100578842	6.33573	3.90794	4.98804	4.2762	4.56861	3.86425	3.45987	3.45987	3.45987	4.88805	5.0391	4.7362	6.07932	7.32636	6.53877	4.43831	3.45987
LOC100578852	9.09458	8.43312	8.60993	8.04789	8.48217	8.31093	8.26393	8.03167	7.522	7.50381	7.90603	6.38872	7.24455	7.88981	8.27118	9.41188	8.57665
LOC100578853	9.11888	7.62406	7.82929	7.55698	7.41167	7.57733	9.41406	9.12689	8.64467	8.50147	6.65631	7.95235	6.35169	7.72694	8.18004	9.01027	9.08652
LOC100578854	7.31857	12.0194	12.1223	12.1003	12.1883	12.2815	11.1058	11.0234	7.8709	8.7793	9.61458	8.70928	9.01706	8.719	8.15787	10.0797	11.1327
LOC100578860	4.08367	3.45987	4.22718	3.87195	3.83758	4.02948	3.45987	3.80947	3.45987	3.45987	3.45987	3.45987	3.45987	3.89181	3.45987	5.01169	4.23243
LOC100578862	7.17534	6.32218	6.76298	5.41003	6.361	5.76566	4.84926	5.33502	3.45987	4.8846	5.52017	4.97755	7.44806	7.18674	6.70948	7.03235	5.19797
LOC100578864	8.39652	7.69177	7.81026	7.89498	7.68394	7.34946	9.73929	9.05905	9.29914	8.81026	7.16428	7.37732	7.24297	6.60654	7.01017	8.15931	9.50736
LOC100578865	9.34813	11.3812	11.3709	11.5918	11.708	11.567	10.6305	10.6505	8.2033	9.70941	10.6684	10.4807	10.6089	10.4834	9.64296	10.7145	11.057
LOC100578875	10.2137	10.3019	10.2924	10.3942	10.4763	10.471	10.5259	10.538	10.7936	10.7174	10.4234	11.1691	10.9971	9.79411	10.0838	9.57164	10.6716
LOC100578877	7.38516	12.9429	13.0435	13.4316	13.3316	13.4132	11.9419	11.4374	7.97686	7.4063	7.59342	7.70348	7.96678	9.73995	8.51069	10.0821	11.5113
LOC100578879	12.4844	12.3203	12.3322	12.4955	12.4402	12.4116	12.0268	11.7416	11.5295	11.8541	12.2161	11.9295	12.4947	13.0457	12.7176	12.0733	11.6987
LOC100578881	7.97404	4.45013	4.60554	5.12929	4.79413	4.86517	7.18898	6.21153	4.4602	4.59589	5.64825	4.53088	4.89366	6.74294	7.00414	5.4147	6.73081
LOC100578883	11.5198	10.3747	10.8413	10.6675	10.8259	10.7485	10.3657	10.2385	8.89513	10.1611	10.0771	9.91448	10.2268	10.9938	10.9857	10.3569	10.5878
LOC100578885	11.8433	11.4949	11.3372	11.3207	11.6443	11.7294	10.4681	10.7453	12.3204	12.1775	12.3994	12.3449	12.5791	11.8738	11.5664	12.7354	10.7594
LOC100578886	4.07996	4.43959	4.01187	4.53742	4.30635	4.15751	3.96096	3.45987	4.46433	4.72635	4.80336	4.7881	4.49723	4.20773	4.20278	3.45987	3.45987
LOC100578888	11.8406	10.3322	10.5507	10.6721	10.7535	10.6267	10.3819	10.3413	9.63682	10.5812	10.6186	10.3398	10.6631	11.8159	11.7687	10.824	10.5816
LOC100578890	9.40743	9.63082	9.68711	9.94963	9.72943	9.80418	10.1011	9.61573	9.92798	8.96185	9.37141	9.25399	9.49473	9.45878	8.95333	8.48878	10.0572
LOC100578892	9.61482	8.40601	7.97099	8.1354	8.22121	7.82487	8.14784	8.12644	8.53966	8.77462	9.27293	9.15687	8.62351	9.21496	9.27829	7.81478	8.36202
LOC100578893	11.7506	10.6723	10.766	10.7748	10.7581	10.6973	10.7718	10.5907	10.1758	10.2603	9.57468	9.77506	9.62617	10.618	11.3625	10.3299	10.8797
LOC100578894	8.41098	7.18521	7.39062	7.18401	7.20799	7.25332	7.2231	7.06792	9.03108	7.86281	8.0871	7.81939	7.69257	8.84318	8.48716	6.77911	7.19881
LOC100578899	14.0231	14.0363	14.4585	14.6142	14.6596	14.5927	12.8458	12.751	13.2904	13.3506	15.4402	13.8492	15.5727	14.4548	14.04	12.593	13.0297
LOC100578901	7.97063	8.76734	8.75668	8.86481	8.81487	8.795	8.88183	8.77485	7.95669	8.87666	8.7059	8.81979	8.42846	8.51034	8.79934	8.48699	8.85104
LOC100578907	10.3873	10.1569	10.2822	9.95362	10.1399	10.4152	10.5797	10.677	10.8119	11.0255	11.3185	11.2446	11.0835	10.7227	10.6962	9.93723	10.8411
LOC100578909	12.0367	12.9766	12.8245	12.9815	13.0316	13.1229	12.2417	12.3655	12.458	12.1618	12.424	12.3495	12.9484	12.4788	12.4562	11.6063	12.1617
LOC100578910	7.20043	8.27825	8.43022	8.04876	8.13308	8.26247	8.02876	8.19102	8.71093	8.16027	7.92346	7.71907	8.03659	7.88441	7.8678	8.28254	7.97607
LOC100578913	7.32054	11.2011	11.067	11.2581	11.4902	11.3775	9.42003	9.83913	10.5661	9.58241	10.2622	9.61442	10.8566	9.02896	8.54585	10.0423	9.51972
LOC100578919	4.3899	6.27472	6.09361	6.17272	6.72105	6.62312	4.17205	4.89179	5.14702	4.66477	4.96798	5.15947	5.1917	4.50209	4.27098	5.78207	4.81239
LOC100578920	5.34088	9.6755	9.99705	10.3155	10.1656	10.2417	9.48136	9.66365	6.78731	6.50537	6.81558	6.58006	7.04141	6.81266	6.10493	8.45351	9.27632
LOC100578921	10.1089	9.00129	8.9819	8.99112	8.85614	8.86183	9.80737	9.65102	10.3978	10.3875	8.59644	10.389	8.28235	9.57083	10.0208	10.2965	9.63563
LOC100578924	11.0533	9.9635	9.98979	10.1868	10.1087	10.2613	9.91469	9.83595	10.2054	9.95384	9.82022	9.93979	10.175	11.0983	11.0237	9.18483	9.71635
LOC100578925	15.197	16.7542	16.9589	16.9304	17.2207	17.1033	17.0185	17.2074	16.6575	16.8299	18.0186	18.2613	18.5188	15.5426	14.4094	16.8381	16.9535
LOC100578927	13.4713	12.5479	12.4547	12.5705	12.4822	12.5439	12.4253	12.438	12.5316	12.5943	12.7066	12.6845	12.8606	13.6866	13.6739	12.9777	12.3076
LOC100578928	10.0725	8.71695	9.25005	8.97116	8.70554	8.76386	6.943	6.95854	12.5009	12.9644	13.1533	13.3135	13.9328	8.9606	8.12638	10.1027	7.43314
LOC100578929	8.41877	11.1623	10.3289	10.6157	10.4966	10.3913	8.89617	9.15878	10.397	10.8214	11.429	11.1486	11.0297	8.52635	7.1739	9.02744	8.43333
LOC100578931	12.2388	9.14568	9.17432	9.35059	9.4512	9.33315	10.0915	9.83193	10.4369	9.88601	10.0253	10.4237	10.6515	12.5217	11.9091	9.88106	9.9568
LOC100578935	4.70855	4.53949	4.95507	3.45987	5.21949	4.02978	4.56989	4.95838	4.46317	4.167	6.06162	4.63507	4.7785	4.84835	5.5256	4.98528	5.0267
LOC100578936	5.23154	4.69528	4.99028	5.27773	4.82792	5.09297	7.36022	6.2786	6.85671	5.67475	6.27134	5.21137	5.61833	4.78554	4.6765	5.51357	7.55664
LOC100578937	11.3209	11.3556	11.3667	11.1745	11.2327	11.2804	11.1912	10.8967	11.5512	11.024	10.6376	10.65	10.7043	10.8383	11.0912	10.7874	11.3343
LOC100578939	13.9785	11.297	11.4715	11.6179	11.4812	11.5674	10.0365	9.93106	10.5532	10.9216	11.9097	11.5249	12.1357	13.8423	13.3459	11.6785	10.4239
LOC100578943	9.54711	8.37139	8.07514	7.71895	7.83999	7.88405	9.05798	8.8484	9.06942	9.05814	6.1548	7.68372	6.16035	6.84393	8.09514	8.97912	9.16301
LOC100578947	9.78547	10.0326	10.2321	10.0983	10.4572	10.2224	10.941	10.7946	10.8604	11.15	10.3719	10.7256	10.4731	9.33296	9.67713	10.517	11.208
LOC100578952	8.63633	9.20262	9.12799	9.71603	9.18015	9.61175	9.26306	9.6255	9.3999	8.8134	9.59156	9.4055	10.1291	9.32602	9.41958	10.3124	8.79568
LOC100578953	12.0377	13.2059	13.1495	13.2857	13.2754	13.4029	12.448	12.3452	11.9738	11.8504	12.5431	12.1113	12.6323	11.9079	12.1865	11.0567	12.4908
LOC100578955	6.91326	9.64619	10.3618	10.132	9.78953	10.3574	12.002	11.6671	13.2227	13.2941	15.5601	14.3867	14.9201	8.36351	6.82371	12.9457	11.7208
LOC100578957	6.79574	10.7202	10.7986	10.9591	10.9486	10.9149	10.4105	9.99337	8.91997	6.70261	7.16011	6.57282	6.95152	6.6152	6.36963	9.65191	10.0776
LOC100578966	6.61964	4.76466	5.88265	5.31355	5.87341	6.07039	6.77366	6.10936	6.7865	5.89615	5.64853	4.81853	6.16339	6.21115	5.61963	6.48549	6.35742
LOC100578975	9.50994	7.08346	7.74368	6.78764	7.30898	7.25382	8.99628	8.5825	9.12561	7.97103	6.87095	6.93134	6.42249	7.1035	8.15598	9.41146	9.65822
LOC100578976	11.5737	9.83101	9.50153	9.88645	10.0225	9.85212	11.2522	11.0353	11.759	11.5959	12.1171	12.5574	12.3056	12.2277	11.6666	10.0884	10.6847
LOC100578978	9.17611	9.51061	9.72004	9.47016	9.63179	8.95125	7.37381	7.37662	16.1221	17.169	17.3146	18.0069	17.6175	9.6443	10.0991	8.70663	7.68741
LOC100578984	16.9135	12.0771	12.2984	12.1512	12.3298	12.4437	11.8037	11.8432	10.0143	9.78727	11.4706	10.4589	11.3186	16.6865	15.4561	11.8537	12.0314
LOC100578988	6.91692	6.14211	6.60606	6.22342	6.2756	6.82235	8.30982	7.85893	8.20549	7.2443	5.35332	6.76208	6.20297	5.19455	5.85383	7.32014	8.24742
LOC100578989	10.8013	4.69545	4.81271	4.84119	4.57166	3.45987	3.45987	4.23458	4.85677	4.93763	4.79963	4.15525	5.49083	12.8755	10.1024	4.43897	4.06194
LOC100578990	9.949	10.3131	10.4802	10.452	10.1529	10.5113	9.25567	10.0535	16.5068	16.6905	16.7207	17.2423	16.5009	10.5855	9.68638	12.6826	11.9566
LOC100578995	8.1072	6.42409	6.3555	5.54051	6.61668	6.78856	8.25841	8.38038	9.8047	8.56194	8.07159	10.7299	8.95372	8.67823	10.263	7.84964	7.91572
LOC100578998	7.45492	7.15159	7.03673	6.82424	6.36011	7.43215	6.71906	6.74619	5.37197	7.11843	5.85194	6.59381	5.61927	6.36219	6.4916	6.4572	8.53154
LOC100578999	12.0474	7.90673	8.17652	8.10161	8.14885	7.91857	8.28329	7.70198	8.21695	6.52155	6.92839	6.84991	7.1934	11.409	11.4712	8.26451	8.19657
LOC100579003	12.1667	12.0476	12.1731	12.2734	12.1413	12.2368	11.0494	11.317	11.4189	11.2886	11.7974	11.56	12.135	12.7093	12.4745	11.8781	11.2347
LOC100579005	5.95475	7.4453	7.81058	7.74786	7.67257	7.53119	7.49681	7.19721	6.71146	7.03165	8.04794	8.14557	7.95841	6.79973	6.68066	9.26114	7.5464
LOC100579007	10.4821	9.01615	8.64667	8.78427	8.23864	9.19872	14.5236	14.2047	10.2343	8.33171	12.3974	9.5556	10.9691	11.2992	10.1073	12.1863	12.4844
LOC100579008	8.40375	8.24219	8.11141	8.12771	7.87106	8.04341	8.20052	7.73757	8.19997	8.48135	8.01911	8.47981	7.39056	8.73146	8.31237	9.51611	8.02029
LOC100579011	4.10858	4.14159	3.87876	4.50524	3.45987	3.45987	3.92129	4.08276	3.45987	3.90379	4.27849	4.59585	4.11445	3.92694	3.82071	4.32661	4.39339
LOC100579015	9.6937	9.66234	9.89939	9.53981	9.22122	9.44937	10.647	10.5244	10.2219	10.1168	9.43722	9.59203	9.441	9.17073	9.54507	9.73455	10.8384
LOC100579018	7.00303	8.6999	8.8503	8.76208	8.91902	8.25216	6.4083	6.44873	14.668	16.2087	16.4536	17.0714	16.6174	8.21906	8.38384	7.66758	7.15179
LOC100579019	15.9854	5.45866	5.67445	6.41286	4.57641	5.17125	4.56943	4.92316	16.5977	15.7336	18.0412	17.6056	16.4823	11.9086	5.60154	7.59325	5.11958
LOC100579021	7.81318	8.76206	7.86927	7.64738	7.39122	7.85202	8.65409	8.56211	9.82065	9.39719	9.56679	9.70439	9.3583	7.87756	8.12302	7.91036	9.5759
LOC100579022	8.68913	4.09205	4.12896	4.45538	4.29918	4.35249	4.76006	4.72965	4.46463	6.35129	6.32516	5.62446	5.00112	8.66144	9.22792	4.43936	4.72932
LOC100579024	9.84002	8.38982	8.76433	8.3137	8.14823	8.34841	9.04663	8.42395	9.11387	8.57411	7.40728	8.13261	6.60867	8.12059	9.18895	7.84966	9.30145
LOC100579026	10.8759	8.55693	7.81725	7.81606	6.80621	7.50094	11.8898	12.2702	8.63825	8.35796	9.6283	8.66338	8.41321	10.0451	10.153	10.1189	12.4914
LOC100579031	6.91466	8.93263	8.72563	9.04087	8.78479	9.01589	8.61089	9.34489	7.67827	6.53055	8.1103	7.08908	8.29205	8.65135	8.34744	7.3178	9.16196
LOC100579034	10.8367	7.5744	8.00974	7.71418	7.64981	7.64386	8.6867	8.10581	7.81261	7.67703	6.78699	6.3982	6.11492	8.91366	10.0411	7.92052	8.68372
LOC100579038	9.35739	8.23687	8.46351	8.19513	8.52333	8.03668	8.99493	9.14329	9.27663	9.48053	8.88222	9.53335	8.86928	8.52534	8.9251	8.9074	9.24037
LOC100579040	9.03552	8.35067	8.79268	8.69988	8.48313	8.56763	10.1881	9.59265	9.46136	9.72605	9.15631	9.18262	8.55225	8.49852	8.64269	8.88648	10.1637
LOC100579047	9.66071	5.25292	4.95034	4.66713	4.68396	4.91464	6.11619	5.74144	3.45987	4.83523	5.96001	5.54359	5.94063	9.79453	10.1639	5.74631	5.23191
LOC100579049	12.3944	12.0899	11.9746	12.055	12.0041	11.9987	12.3427	12.5742	12.3372	13.0457	13.6356	13.3772	13.2075	12.6767	12.682	12.3084	12.4267
LOC100579052	7.19692	7.03743	7.18647	6.56933	7.26858	7.03035	7.2084	7.2094	8.25976	7.96567	7.00884	7.52139	6.72476	6.8008	7.21507	6.987	7.32574
LOC100579053	10.5588	9.88931	10.2281	9.74868	10.02	10.0695	11.328	11.0569	11.566	11.2235	9.50065	10.6444	9.50059	8.87342	9.8038	11.1833	11.3394
LOC100579054	7.54464	7.02541	6.91559	6.86936	6.94021	7.07794	8.76774	8.62566	9.26225	8.37876	7.02517	7.76795	7.2623	6.64984	6.60276	7.97621	8.88138
LOC100579055	6.89506	9.89185	10.0507	10.1825	10.335	10.2723	9.57926	9.72034	4.50105	6.03366	7.59905	6.87141	7.09523	7.1623	7.43708	9.37372	9.28255
LOC100579057	10.6004	8.11964	8.43207	8.20482	8.03844	8.43478	9.44948	9.11905	9.30588	8.95257	8.39887	8.66122	8.29165	9.42727	9.79781	10.1283	9.5654
LOC100579058	13.3679	5.75793	6.09581	5.91353	6.30848	5.36372	5.5581	5.01372	5.02179	5.51208	5.67973	6.33132	5.58726	12.5153	12.5692	5.90422	5.93354
LOC100579061	12.3245	9.15032	9.55009	8.87928	9.2193	9.15229	10.3179	9.7597	10.1114	9.76022	8.50256	8.72393	8.59645	10.4991	10.6804	9.95616	10.2959
LOC100642173	11.1057	9.41878	9.51537	9.84083	9.6042	9.97146	8.07931	8.12125	3.45987	4.03921	3.45987	3.45987	4.78	10.7261	10.2103	7.35481	8.23555
LOC100820634	13.2059	12.8199	12.8911	13.1393	13.3377	13.1736	13.0043	12.8863	10.4062	9.92912	11.08	10.3799	10.4161	12.9906	12.3184	12.6643	13.2255
LOC100859932	8.18684	14.828	15.1535	15.1206	15.458	15.2462	14.0865	14.1238	13.3332	12.65	13.7515	13.8386	13.9945	9.09302	8.32811	12.8215	14.2293
LOC101664701	9.02317	13.5084	13.6599	13.8408	13.8263	13.827	13.1111	12.9839	5.73792	6.04992	4.81017	4.65662	5.80761	9.29878	7.17986	8.03396	12.6034
LOC102653572	4.80091	6.82888	6.28844	6.5381	6.39791	6.979	6.28605	7.11164	6.83929	5.89417	6.32482	7.00998	6.41687	5.98219	5.85436	8.36362	6.24399
LOC102653577	4.00058	4.09234	3.45987	3.45987	3.45987	3.45987	3.96576	4.23514	4.46652	4.1677	3.45987	3.45987	3.45987	3.45987	4.20104	4.19647	3.45987
LOC102653587	4.862	7.36424	6.73431	7.64202	6.91168	6.87686	6.0172	5.95402	7.10693	6.12202	5.17322	8.47265	4.50795	5.67984	5.47565	7.97063	6.11999
LOC102653588	11.7426	9.0286	9.37295	9.26806	9.43402	9.50727	9.77126	9.60844	9.06878	9.36574	9.249	8.87451	8.36595	11.2518	11.5773	9.25809	9.68925
LOC102653596	6.43617	6.58227	6.63459	6.27833	6.75527	6.98036	5.24474	4.88789	4.46514	4.36685	3.45987	4.30592	3.45987	6.54686	6.60275	6.22514	4.84941
LOC102653601	10.2151	9.50253	9.49971	9.39901	9.53073	9.48647	9.3484	9.29845	9.03898	9.06248	9.06513	8.75775	8.44197	9.65995	9.82582	10.3709	9.54904
LOC102653609	4.15645	7.24633	7.30099	6.63736	7.52916	7.60398	5.82413	7.37758	9.76646	9.66616	11.474	10.16	10.2946	4.72102	4.96141	5.04198	5.17526
LOC102653614	8.30164	9.25231	9.30555	9.356	9.22339	9.19279	8.76173	8.72324	7.9662	8.79399	10.6406	8.86329	9.49882	9.33096	8.66709	11.0073	8.79851
LOC102653615	4.43682	3.45987	3.45987	3.45987	3.45987	3.45987	3.45987	3.45987	3.45987	5.70498	4.88742	4.54774	4.78171	4.07	4.75695	3.45987	3.45987
LOC102653636	5.97515	4.69693	3.45987	5.12682	4.38152	4.95918	3.45987	4.15212	3.45987	4.36513	4.19287	3.45987	3.45987	6.38416	6.30365	4.53828	4.43268
LOC102653637	3.90658	6.79695	7.00595	6.96354	7.03832	7.09338	5.30194	5.30225	5.5809	5.21007	4.49542	4.3164	4.78988	4.83489	4.97249	5.19356	5.7712
LOC102653640	8.40018	8.55813	8.97502	8.51528	8.80364	8.65362	8.70083	9.52738	8.51506	8.56523	7.96715	8.51953	7.80636	8.54947	9.03606	8.03746	8.52093
LOC102653641	7.75918	6.04817	6.46439	6.4817	6.21259	6.12689	7.79165	7.1179	7.38202	6.93879	6.75795	6.4761	6.03571	6.92406	7.0689	7.02588	7.43166
LOC102653652	4.64573	3.45987	3.45987	3.45987	3.45987	3.45987	3.45987	3.45987	3.45987	4.16881	4.70897	3.95542	4.89962	3.45987	4.12517	3.45987	3.45987
LOC102653654	4.78229	7.14764	6.58461	6.93425	6.97285	6.95238	5.4959	5.31438	3.45987	4.27447	4.48827	3.9541	4.31204	5.62961	4.96259	5.07225	4.77139
LOC102653655	8.58373	10.7253	10.5831	10.6578	10.2778	10.1735	13.9457	13.922	13.0264	12.9546	12.4057	12.5645	13.1001	10.1419	9.58974	10.829	13.0886
LOC102653658	6.70749	9.8791	8.32982	8.10373	7.98069	10.1527	6.22673	7.15077	10.2089	8.78122	11.8838	9.01267	10.5722	7.75853	7.24371	10.7424	6.93849
LOC102653663	4.22239	3.45987	4.22727	4.45343	4.11038	4.70415	3.45987	4.307	6.85898	7.42265	8.75598	7.7801	7.89994	5.31691	4.75515	5.22794	4.23289
LOC102653673	7.26933	5.45387	6.29426	5.38151	5.54301	6.12704	4.56688	4.64201	6.86107	7.27893	8.03196	8.2282	9.89615	7.56448	6.78612	5.92818	4.23247
LOC102653680	4.85126	8.68576	9.38957	9.48624	8.84501	8.05146	6.92683	6.49697	5.88794	5.96255	5.4595	4.89871	6.03633	6.12815	4.99222	7.85584	7.14968
LOC102653687	7.44534	5.95247	6.58753	6.1083	6.83213	6.21452	5.74739	6.21092	4.3753	3.45987	5.42311	3.45987	6.02674	7.96734	8.40735	7.47306	6.67345
LOC102653693	6.34216	3.45987	3.45987	3.45987	3.45987	3.45987	3.45987	3.45987	3.45987	3.87095	3.45987	3.45987	3.45987	5.95485	6.09339	3.92875	3.95324
LOC102653695	4.15775	3.45987	3.45987	3.45987	3.45987	3.45987	3.45987	3.45987	4.86049	4.04017	3.98253	3.95613	3.45987	4.06977	4.03672	3.45987	3.45987
LOC102653702	9.98755	9.6375	9.57445	9.8334	9.78564	9.70701	9.80884	9.88653	9.84126	9.91247	10.1133	10.2733	9.88376	10.0913	10.1023	9.45526	9.79503
LOC102653703	3.9025	6.86056	7.12153	6.43748	6.7486	6.85447	5.35148	5.08916	5.88246	5.15732	3.45987	3.45987	5.09805	5.1501	4.39016	4.85395	4.30465
LOC102653709	5.79072	7.03718	6.519	6.75191	6.92267	6.74131	5.12436	5.64795	3.45987	4.78098	5.60346	5.50808	5.79038	5.53159	5.61936	7.27657	5.95708
LOC102653716	4.46315	5.55696	4.9073	6.24464	5.46467	4.75539	3.45987	3.45987	5.12158	3.95506	4.02136	3.45987	3.45987	3.92513	4.62366	5.0232	3.45987
LOC102653718	3.45987	4.44648	4.32037	3.45987	4.11583	3.86232	3.45987	3.80758	3.45987	3.86897	3.45987	3.45987	3.45987	3.45987	3.79268	3.79113	3.80871
LOC102653727	9.95595	7.94398	7.98563	7.95244	8.02949	7.96306	7.46412	7.22873	5.56716	4.83605	6.42805	5.32097	5.42242	10.9054	10.7447	8.19342	7.22214
LOC102653738	4.0847	3.45987	3.45987	3.45987	3.45987	3.45987	3.45987	3.45987	3.45987	4.52827	4.48905	5.71394	4.49745	4.50178	3.93196	3.45987	3.45987
LOC102653748	9.79882	10.2829	9.85277	9.87879	9.81898	10.2368	10.1534	10.6628	10.4051	11.0179	12.2929	11.2217	13.4599	8.99614	9.26817	10.7772	11.7696
LOC102653753	8.5804	6.71541	6.73899	6.85138	6.96985	7.09671	8.32382	7.9918	6.77823	6.5035	6.0651	5.56685	5.25434	7.61278	8.0843	7.43758	8.60719
LOC102653759	12.2195	10.4779	10.5516	10.5328	10.3343	10.418	9.99855	9.6896	9.42427	9.71034	9.96173	9.99606	9.82129	12.3217	12.262	10.6832	9.99671
LOC102653763	5.98323	11.146	11.501	11.4496	11.483	11.7845	9.72706	10.4173	8.92857	8.31966	9.00915	8.95764	9.13827	6.92285	6.5388	8.71578	9.72735
LOC102653764	10.7978	11.615	11.7737	11.7571	11.9972	11.6843	12.1752	11.7117	12.0549	10.6023	10.1635	10.8439	10.4058	9.85626	9.13835	11.4994	11.3493
LOC102653771	6.97265	6.85309	5.1153	4.60375	4.83623	4.43446	4.17199	4.23364	6.34654	6.16028	7.84296	7.13414	7.8587	8.30674	7.62954	4.82169	4.48985
LOC102653773	9.25281	8.58791	8.73432	8.12309	8.13826	8.43184	9.29839	8.67207	9.47973	8.351	8.10251	8.04114	7.82512	8.4398	8.93092	8.51588	9.12063
LOC102653778	3.90363	3.45987	3.45987	3.45987	3.45987	3.45987	3.45987	3.45987	3.45987	3.87223	3.45987	3.45987	3.45987	3.45987	3.45987	3.45987	3.45987
LOC102653780	7.01948	6.93811	6.3541	7.18011	5.81248	6.94081	4.99152	4.96029	7.6479	7.4225	8.4051	7.01074	7.77511	8.11414	7.77695	7.94485	6.11705
LOC102653782	4.49017	3.45987	4.13194	3.86789	3.45987	3.45987	3.45987	3.45987	3.45987	4.15998	3.98598	4.95132	4.79013	3.45987	3.45987	4.98765	3.45987
LOC102653784	7.69723	8.99571	8.59731	8.25427	8.55805	8.73264	7.34941	7.74023	9.67772	8.27313	7.38237	7.97142	8.16979	7.89299	8.25472	8.06818	7.41206
LOC102653793	10.6196	10.3019	10.6166	10.3323	10.3616	10.374	12.1999	12.2445	13.1485	12.8978	12.1579	13.1326	12.3496	9.80663	10.2039	11.7512	12.5113
LOC102653795	8.55534	7.01262	7.5284	6.59577	6.91956	7.0402	7.68104	7.33206	8.33883	7.28703	6.21405	6.80198	6.48869	7.15468	7.48798	7.16255	5.68213
LOC102653797	5.68888	7.51788	6.0588	6.68171	7.26413	6.19643	4.44344	4.61893	5.21567	4.90126	4.90386	4.35005	5.2612	5.33163	4.90582	7.34478	5.15527
LOC102653798	7.20393	5.66255	5.53928	5.3828	5.87377	5.59138	6.69929	6.17732	4.85882	4.9854	5.10898	4.43743	5.2714	6.39641	5.85377	6.80085	7.04858
LOC102653800	6.26209	9.92008	10.2091	10.9621	10.816	10.4428	9.25684	9.29803	11.7307	11.7156	13.9178	13.0696	13.7704	7.08315	5.96084	8.74187	9.28961
LOC102653803	4.15651	5.49222	5.54016	5.85639	4.82658	5.61848	5.18547	4.9249	6.25337	5.15807	6.15494	6.3115	6.03511	4.49999	4.26924	7.45637	5.05541
LOC102653810	4.17929	7.20652	4.41249	6.20498	7.18273	7.03156	4.94601	5.02149	3.45987	4.48213	3.45987	3.45987	4.08633	4.75279	4.83668	5.80653	7.06097
LOC102653814	4.22268	3.45987	3.45987	4.04222	3.45987	3.45987	3.45987	3.45987	4.46884	4.04031	3.45987	4.64706	5.42515	3.45987	4.12472	3.45987	3.45987
LOC102653815	7.9603	8.56357	8.28276	8.22292	8.40037	7.98815	9.7697	9.00675	10.1815	9.99385	8.0406	9.72598	8.12015	6.39764	7.08855	8.66867	9.52946
LOC102653824	8.71693	6.63559	7.23762	6.41632	6.52387	6.57686	8.35354	7.80442	7.41093	7.23375	6.35127	6.23225	5.26789	6.70028	7.18649	7.0511	8.24238
LOC102653832	5.50936	8.9443	8.26161	8.84988	7.48445	8.81638	8.23263	7.30831	5.14417	5.30908	8.66538	5.63724	7.53366	7.09243	6.5756	8.00237	9.10939
LOC102653835	3.77411	3.45987	3.84672	3.45987	4.10997	4.43476	3.45987	4.15452	3.45987	3.45987	3.9816	3.45987	3.45987	3.45987	3.93105	4.48883	4.36988
LOC102653839	10.0041	10.3018	10.3519	10.3442	10.5032	10.3512	12.0992	12.0074	11.447	11.2179	9.66838	10.9556	9.69325	9.17968	9.96031	12.0961	11.82
LOC102653840	5.53068	5.33569	6.11919	6.10896	4.86743	5.28235	4.91869	5.05953	4.86069	5.07525	6.56944	5.89668	6.38929	6.06366	6.06607	6.16379	5.79082
LOC102653843	3.45987	3.45987	3.45987	3.45987	3.45987	3.45987	3.45987	3.80992	4.46617	3.45987	3.45987	3.45987	3.45987	3.45987	4.03656	3.9289	3.45987
LOC102653856	5.2233	4.83948	4.54864	5.43065	5.16666	5.13175	4.84871	4.68293	6.33076	5.50296	6.42802	5.05584	5.61315	4.91187	4.39081	5.10374	4.06495
LOC102653857	8.02184	7.49465	7.56078	7.80334	7.72784	7.62858	9.36631	8.92961	6.70087	7.7993	9.65006	9.17079	10.3072	9.03675	8.05702	9.07449	8.2234
LOC102653858	3.45987	3.45987	3.45987	3.45987	3.45987	3.45987	3.45987	3.45987	3.45987	4.16865	3.45987	3.95594	3.45987	3.45987	4.20185	3.45987	3.45987
LOC102653862	11.1099	11.9393	11.9229	11.6313	11.7694	11.7861	13.2654	13.2334	13.3164	13.3622	11.2192	12.7408	11.3334	10.3448	11.1031	12.9485	12.9503
LOC102653865	3.77359	4.09088	4.81004	3.45987	4.73089	4.3522	3.45987	4.06256	3.45987	3.45987	3.45987	3.45987	3.45987	4.31458	3.79369	5.04109	3.45987
LOC102653873	4.55005	5.30347	4.85009	5.18026	5.2448	4.26435	5.4054	5.09132	3.45987	6.82596	7.48737	6.23362	5.93174	4.99325	4.27874	6.01721	5.83494
LOC102653879	12.3115	12.4592	12.174	12.2863	12.172	12.2873	12.0444	11.753	12.2424	12.1701	12.0017	12.2289	12.1747	12.5553	12.4651	11.9117	11.7554
LOC102653881	4.52241	4.83035	4.31638	4.98958	4.50972	4.26016	3.45987	4.37144	3.45987	3.45987	3.45987	3.45987	4.49475	4.3148	4.44413	4.91974	4.06134
LOC102653888	4.15552	5.48898	7.10222	5.72278	6.52645	6.36745	5.72101	5.04225	4.47049	5.26801	5.42599	5.47747	5.36322	5.28172	5.01657	6.241	5.5796
LOC102653890	5.72437	8.03939	8.21548	8.10985	8.35915	8.07962	7.15201	6.02372	9.97032	5.70259	6.09321	5.82872	6.31825	6.7986	5.35651	6.35455	7.11633
LOC102653893	6.71785	7.82594	8.69503	8.26411	8.6549	7.86939	9.13883	9.14872	8.36331	7.53201	5.88917	7.88007	5.84378	6.23069	6.79401	9.46593	9.1007
LOC102653894	11.7716	12.34	12.2236	12.4171	12.534	12.0843	11.0643	10.8494	13.3083	13.5947	14.2575	14.3003	15.1194	12.9861	12.1436	13.6241	10.8794
LOC102653897	7.13662	3.45987	3.45987	4.3704	3.45987	3.45987	3.45987	4.43402	6.7876	7.40097	6.24412	7.41803	6.72661	6.39799	6.53112	4.03236	3.95258
LOC102653899	3.45987	8.57238	4.31474	3.45987	3.45987	4.02951	3.45987	3.45987	3.45987	3.45987	4.96383	3.45987	3.45987	3.45987	3.45987	4.11852	3.45987
LOC102653910	4.60521	5.92422	6.27034	4.84068	4.73284	6.29943	5.49922	5.41156	4.46655	5.34368	6.1848	6.79453	8.39848	5.65773	5.31088	6.92592	5.6249
LOC102653920	9.2136	8.89196	8.83737	9.00872	8.94746	8.8952	8.69682	8.74968	9.12852	9.83964	9.90592	10.1626	9.91091	10.0313	8.96363	8.2847	8.87767
LOC102653922	8.93595	11.5939	11.7402	12.2354	12.1191	12.1116	10.8111	10.7132	10.3738	11.3566	10.8547	11.7221	11.4707	10.0507	9.41695	9.71343	10.2465
LOC102653927	3.45987	3.45987	3.45987	3.45987	3.45987	3.45987	3.45987	3.45987	3.45987	3.45987	3.45987	3.45987	3.45987	3.45987	4.03582	3.45987	3.45987
LOC102653928	4.28012	5.84311	5.37419	5.9911	5.64546	5.8408	5.96193	6.15005	6.92402	6.5758	6.7184	6.25873	6.80386	3.45987	4.44507	5.12585	6.09112
LOC102653930	10.5024	10.5328	10.3478	10.37	10.2885	10.3639	10.4266	10.406	10.6037	11.0089	10.6159	10.9236	10.3238	10.7135	10.728	11.3076	10.1593
LOC102653932	3.45987	4.44583	4.00473	4.04039	3.99138	4.86641	3.45987	3.45987	3.45987	4.45076	4.35425	4.31281	4.64882	3.45987	3.79383	5.64192	3.8086
LOC102653935	9.62182	8.45284	8.51138	8.54648	8.80785	8.86	8.65053	8.50145	13.5509	13.68	10.6372	13.2834	12.3219	9.02091	8.28787	7.59865	8.78327
LOC102653936	6.26979	5.94841	6.06909	6.03002	5.77099	6.01169	6.1708	5.86602	8.09583	8.30715	8.60188	10.2019	9.53748	6.64851	6.33876	7.70673	5.85972
LOC102653938	6.19372	5.33955	5.80777	5.41976	5.36858	5.47587	5.79002	5.08856	6.98358	6.44503	4.96488	5.0226	5.3474	5.19666	5.91405	5.62719	6.05004
LOC102653940	11.5616	11.7698	11.5931	11.7215	11.4489	11.6827	11.1383	11.4109	12.2203	12.3678	12.8721	12.725	13.1882	12.2686	11.5155	11.4496	11.3757
LOC102653947	7.04725	3.90793	4.65301	4.1691	4.82517	3.86428	5.24303	5.2882	5.37387	5.56491	5.40753	6.80188	6.61198	7.33525	7.78478	5.47256	4.9901
LOC102653951	6.73079	8.85623	8.72933	8.78247	8.95563	8.82494	9.26809	9.0441	8.17992	9.01629	8.9986	9.44466	8.84328	7.3817	7.58377	9.73342	8.97574
LOC102653952	8.935	4.44822	5.14882	5.16606	5.33968	5.44547	7.10041	6.57554	6.62206	5.44258	4.194	5.30857	5.67731	6.77815	7.41988	6.62465	6.9493
LOC102653954	10.8918	9.39787	9.54243	9.61858	9.51047	9.69741	7.72932	8.10112	10.2035	9.42802	10.4902	10.7365	10.4809	11.9809	11.3065	9.39234	7.95843
LOC102653955	8.64516	7.02188	7.48126	7.01102	7.13204	7.22094	9.84855	9.53184	9.07	8.41568	6.79889	6.9149	7.30272	6.21689	7.47189	8.60688	10.0604
LOC102653956	9.08572	9.46731	9.07796	8.97678	8.83283	9.31721	8.56962	8.90258	8.44406	9.42648	8.31562	8.95749	7.69787	9.43655	10.0512	8.96497	8.24809
LOC102653957	5.6994	7.16223	7.04865	7.56221	7.86659	7.16821	8.06676	8.51437	9.13602	9.18028	8.29579	8.42423	7.77422	5.59803	6.05387	8.04354	7.55236
LOC102653958	5.14356	4.87369	5.08506	5.73212	5.73967	5.56508	5.89996	6.71247	6.82312	5.44963	6.4802	5.23289	5.71372	6.76795	6.38017	7.6448	5.71151
LOC102653960	7.0255	6.21386	5.83689	5.6348	6.26661	5.98979	8.32884	7.38398	6.91057	6.42895	6.52352	5.98779	6.19893	5.93277	5.56401	7.47108	7.98434
LOC102653961	10.4214	6.11278	5.72241	6.32964	5.95698	7.41103	6.56653	5.75501	4.46493	5.09372	5.91821	5.42864	5.48559	9.02328	9.10508	5.75397	7.02274
LOC102653965	13.0382	11.5332	11.6317	11.5592	11.5057	11.5174	11.7037	11.4978	12.008	12.0266	11.2697	12.0299	11.6976	12.5532	12.8646	11.5942	11.4802
LOC102653966	3.45987	5.56037	5.96803	3.45987	4.57463	4.85979	3.45987	4.05931	3.45987	3.45987	3.45987	3.45987	3.45987	3.45987	3.45987	4.58048	4.72579
LOC102653967	3.77246	5.11277	5.07303	4.8943	5.33808	5.24572	4.32685	4.37162	3.45987	4.27358	4.3542	4.63901	4.64718	3.45987	3.45987	4.19588	4.59223
LOC102653979	4.67991	4.95045	5.02876	4.98885	4.95443	5.72024	5.74854	5.14853	3.45987	3.45987	3.45987	3.45987	3.45987	4.20261	4.26857	3.45987	4.54016
LOC102653988	3.99266	5.84979	5.9449	6.52458	5.43999	5.44253	5.45656	4.98817	3.45987	4.36519	4.70474	3.94467	3.45987	4.9619	4.79144	4.12029	5.31503
LOC102653993	5.17026	9.18449	9.3813	9.59149	10.0884	9.74261	8.69172	8.48201	5.5696	4.72374	5.35334	6.19264	5.00312	4.84394	4.49603	8.85709	8.75952
LOC102653994	4.33444	4.53678	4.70947	3.87224	3.83813	4.02952	4.84188	5.28653	4.46586	4.27341	3.45987	3.45987	3.45987	5.05715	4.54387	4.32624	5.68232
LOC102654001	6.25816	4.5368	3.84693	3.45987	3.99246	4.26112	3.45987	4.23501	4.85934	4.59712	6.12471	5.98773	5.27175	6.15054	5.86927	5.07029	4.37031
LOC102654007	9.28145	7.25597	7.47862	7.16752	7.35536	7.77807	8.76341	8.5754	8.45769	8.06347	6.09285	6.97862	6.51433	7.21549	8.27487	8.36926	8.84274
LOC102654008	3.45987	3.45987	4.00501	3.87168	4.50673	4.1552	3.45987	3.45987	3.45987	3.45987	4.35351	3.45987	3.45987	3.45987	4.19956	4.32551	3.45987
LOC102654012	7.63163	7.69078	7.57334	7.40703	7.52239	7.55129	8.27798	8.28993	7.96952	7.62712	6.94156	7.03535	6.31709	6.12995	6.8624	8.32847	8.26525
LOC102654014	11.1199	10.3623	10.1535	10.2654	10.3103	10.2951	10.7476	10.8311	11.0376	10.78	10.5347	11.0571	10.5678	10.9486	11.0148	10.694	10.5124
LOC102654025	3.89899	3.45987	3.45987	3.45987	3.45987	3.45987	3.45987	3.80973	3.45987	4.36829	3.45987	3.45987	4.6482	3.45987	3.7947	4.3302	3.95488
LOC102654029	12.4426	11.2636	11.6355	10.909	11.3329	11.4318	13.7042	13.1534	12.4815	12.2985	9.58985	11.362	9.891	10.1028	11.2813	12.7517	12.9863
LOC102654041	4.98744	4.76437	4.6543	5.27751	4.62722	5.24476	7.16633	6.64295	3.45987	4.5957	3.45987	3.45987	3.45987	3.89194	4.82714	5.65966	6.75729
LOC102654047	4.93675	4.76471	4.59519	4.78485	4.77929	4.26099	4.17045	4.15468	4.4677	4.03933	4.88536	5.55418	4.31186	5.27727	5.58251	4.66821	3.95223
LOC102654049	3.90253	3.45987	3.45987	3.45987	3.45987	3.45987	3.96533	3.95354	3.45987	3.45987	4.19431	3.45987	3.45987	3.45987	3.45987	4.19591	3.95273
LOC102654053	3.45987	3.90756	4.53191	3.45987	4.50679	4.35214	3.45987	4.48947	3.45987	4.16673	3.45987	3.45987	3.45987	3.45987	3.45987	5.22644	4.43005
LOC102654066	8.22354	9.05403	8.99646	8.72248	8.60726	8.95842	8.77817	8.33036	9.13844	8.24948	9.13453	8.44698	9.46965	9.92173	9.27964	8.34895	8.1478
LOC102654069	8.49326	9.67624	10.073	9.94563	10.0765	9.79328	9.36071	9.76064	10.4879	9.54496	9.94534	10.0931	10.2584	9.26115	9.42168	9.24303	9.49054
LOC102654074	4.00177	3.45987	3.45987	4.04235	3.45987	3.45987	3.45987	3.45987	3.45987	3.45987	3.45987	3.45987	3.45987	3.45987	3.45987	3.45987	3.45987
LOC102654078	5.50684	5.00745	4.98972	5.62776	5.33268	5.00738	4.32619	4.85126	4.4669	4.27394	5.10897	5.03063	4.77978	6.39728	5.88416	4.62683	4.37061
LOC102654083	13.179	12.3817	12.2914	12.2403	12.2334	12.28	11.6444	11.7784	12.004	12.1579	11.9909	12.3712	12.3108	13.585	13.5633	12.3636	11.4624
LOC102654084	11.903	12.654	12.8776	12.9676	13.0391	12.9723	10.8544	10.8005	11.1435	11.5883	12.8013	11.8555	13.0012	12.2454	11.6997	10.3034	10.5782
LOC102654086	8.27468	6.53857	6.93262	7.25041	7.79803	6.84588	7.97476	7.83602	7.33439	7.1519	7.54379	7.30122	7.64283	7.68579	7.83383	8.36728	8.19741
LOC102654090	7.71381	7.42328	7.56536	7.69874	7.76713	7.89495	8.39151	8.13202	8.7191	8.06017	8.10247	8.50836	7.70491	6.85556	7.41486	7.97225	8.15866
LOC102654091	4.99384	5.52716	4.94503	4.78422	5.26839	5.38323	4.56704	4.8131	4.46848	4.78143	6.47679	4.54971	5.27182	5.05653	5.46421	5.17719	5.8597
LOC102654099	3.90206	5.25274	4.22898	4.17001	4.37493	4.64336	4.32653	3.95328	7.37627	7.40642	4.60306	5.91587	5.49063	4.06934	4.33229	4.66885	4.15341
LOC102654108	7.98709	6.39284	6.54539	6.05864	6.3059	5.83964	9.05173	7.73261	6.97886	6.77924	6.24244	6.05198	6.63697	6.31281	7.00389	7.09424	8.89346
LOC102654111	8.04941	11.9142	12.1795	12.557	12.6835	12.5344	13.014	13.2713	10.5295	9.56572	10.6915	10.2202	9.69848	9.10064	8.61221	11.4371	13.5254
LOC102654114	3.45987	4.86416	4.57242	4.86366	5.69104	5.55213	4.30793	4.41311	4.56405	3.45987	4.17854	3.45987	3.45987	4.05601	3.45987	4.69089	4.46228
LOC102654121	10.6053	10.5474	10.5689	10.7958	10.5399	10.4643	10.5841	10.5687	10.1698	11.0731	10.295	10.602	10.2042	10.727	10.8347	11.1204	10.6931
LOC102654122	5.14589	8.65717	7.08568	7.39617	7.44591	7.38196	7.31336	7.81332	8.6098	8.01055	10.0313	8.2463	9.83281	6.59368	5.59772	9.81457	8.14719
LOC102654127	11.0802	11.6692	12.2116	11.8996	11.973	12.0136	12.3116	12.3392	13.8075	13.1735	12.0687	13.1272	12.7792	10.4892	10.9933	11.7868	12.5318
LOC102654138	7.80662	9.89312	9.80263	9.69304	9.7387	9.81126	7.66086	7.55944	7.17451	5.3092	6.54685	7.02797	7.22567	8.46584	8.67648	8.75567	8.08251
LOC102654146	5.41584	8.83459	7.30174	7.54048	8.52223	7.06846	9.56028	6.69225	8.17787	4.78118	6.42803	5.46325	6.55094	8.29603	7.28287	7.15148	6.50136
LOC102654158	3.45987	4.44598	4.70907	4.83924	4.8272	4.02902	5.45002	4.23342	3.45987	3.45987	4.35309	3.45987	4.06544	4.20253	4.19928	4.26308	3.80862
LOC102654159	7.39446	5.7587	5.85101	6.0361	6.19632	6.05016	8.67366	7.03784	6.53659	6.48955	6.6135	6.36645	7.18299	6.65382	6.21548	6.67592	8.76582
LOC102654160	6.1233	5.52681	5.91969	5.9664	6.14858	5.88584	7.63125	7.57443	9.62533	9.1634	10.3842	10.1868	10.3905	6.34206	5.48466	7.67777	7.01128
LOC102654161	6.14968	5.50466	5.36851	5.07571	5.50946	5.83596	5.95585	6.33439	7.37406	6.902	6.9696	7.2449	6.49307	7.35803	6.81894	6.37097	6.15332
LOC102654165	11.2079	13.8662	14.0213	13.7779	13.9754	13.8374	12.1767	12.389	10.4549	11.1753	12.9824	11.483	13.1499	12.3069	11.6507	12.1901	12.6999
LOC102654166	12.0126	14.6578	15.0537	15.0967	15.6751	14.9258	14.4501	14.8863	11.1022	12.3041	13.1205	13.4419	11.8693	12.0851	12.0026	12.2629	14.7534
LOC102654169	11.7286	11.519	11.3117	11.5348	11.4182	11.3608	12.3408	12.3362	11.7384	11.6896	11.4695	12.0073	11.2284	11.8876	11.7792	11.6306	11.9442
LOC102654173	3.77436	10.4329	9.91907	10.0006	9.63485	10.0178	13.3667	13.2267	5.14487	5.37809	10.0925	5.09847	4.78034	4.20276	3.93119	12.9875	13.4368
LOC102654175	4.93501	4.53717	5.37314	4.72754	4.29623	4.64348	4.75884	5.02664	4.46692	3.87094	4.19401	4.96369	4.31165	4.06905	4.03589	4.98299	5.25804
LOC102654183	4.5678	4.22978	4.12614	3.45987	3.45987	3.86422	3.45987	3.45987	3.45987	3.87093	4.19391	3.45987	3.45987	4.4122	4.71615	3.92788	3.45987
LOC102654184	9.81703	8.82319	8.21164	8.74096	8.65774	8.36129	8.52709	8.61654	10.4375	10.3315	10.7092	9.91995	10.4294	10.5256	10.3196	11.0578	8.1542
LOC102654186	10.2146	10.2365	10.3765	10.4442	10.598	10.3838	9.68869	9.55905	9.5271	10.1378	9.91898	10.2443	10.1942	10.7211	10.9972	9.74283	9.53253
LOC102654192	6.61024	4.89405	4.22958	4.7868	4.918	4.64327	6.58194	5.8809	7.32513	5.98286	6.73818	5.26031	6.07778	5.19585	5.08048	5.49415	6.5942
LOC102654206	6.12948	4.09106	4.65344	4.27626	4.11054	4.15573	4.17039	4.06291	3.45987	4.36708	4.48735	4.15731	4.3117	5.99721	6.50082	5.12497	4.59089
LOC102654211	4.22543	5.73615	5.22227	5.2287	6.21309	5.7571	5.25249	6.20202	8.36437	5.14616	5.04721	4.90016	6.14644	4.77533	4.20434	6.75641	5.7775
LOC102654212	7.0465	4.3463	5.03115	5.20347	5.24242	5.09246	5.12507	4.48978	4.46637	5.75308	6.81555	6.72331	6.75107	9.47001	8.8683	5.95811	4.54134
LOC102654216	4.67869	3.45987	3.45987	3.87266	3.45987	3.45987	3.45987	4.48967	3.45987	3.87089	3.45987	3.45987	3.45987	3.89247	4.71647	4.2643	3.80917
LOC102654242	4.90345	5.20793	5.34559	5.54305	5.17912	5.67087	4.56832	4.85079	4.85606	5.07457	6.45259	6.12275	5.49044	4.78592	5.26338	4.32697	5.45547
LOC102654245	3.90258	4.09116	3.84726	4.16938	4.2098	3.45987	3.45987	3.80959	3.45987	3.45987	3.45987	3.95461	3.45987	4.06887	3.93107	4.66816	4.15291
LOC102654246	3.45987	4.76313	4.39508	4.16863	4.62743	3.45987	3.45987	3.45987	3.45987	3.45987	4.19219	3.45987	4.30909	4.41129	3.45987	4.85194	4.36904
LOC102654257	8.0127	13.0751	6.32403	6.12829	6.95291	6.64311	7.12374	7.80548	3.45987	4.0392	5.77364	3.45987	3.45987	9.79453	4.03566	7.29132	7.71494
LOC102654261	9.98484	8.80404	8.80322	8.65804	8.77451	8.706	9.15401	9.09049	8.28467	8.08999	9.16729	8.03366	7.89869	9.30194	9.55082	10.224	9.02167
LOC102654268	5.4857	4.62326	5.12072	5.6915	5.56906	5.769	5.83046	5.58364	4.45973	5.19604	6.54644	6.47655	7.07759	5.24303	5.05216	6.15824	5.79908
LOC102654271	14.6429	13.9286	12.778	13.1066	12.7803	12.4425	13.1476	14.2605	12.2856	11.6835	14.0725	12.8588	13.041	14.4951	14.1576	13.0122	13.8264
LOC102654281	7.05882	8.17964	7.69126	8.04516	7.82751	7.98404	7.8914	7.64051	10.8702	10.8044	11.973	11.7351	13.3418	8.20772	7.15922	8.60107	7.0637
LOC102654282	10.0235	12.0518	11.9932	12.142	11.8562	12.0993	11.5622	11.5976	11.4114	11.627	11.2975	11.4283	11.3149	10.8631	10.5839	10.8207	11.4328
LOC102654286	7.43802	7.68115	7.4281	7.4424	7.60268	8.44698	6.536	7.01997	7.87393	7.6277	8.73116	8.96479	8.66261	7.83356	8.51748	5.95633	7.6327
LOC102654289	5.60392	8.58579	8.73922	8.34308	8.38447	8.50238	8.28664	9.3284	4.85579	6.25088	6.09318	6.37344	6.27877	5.95255	6.4124	8.25752	9.49466
LOC102654309	5.59757	8.2267	8.21646	9.41038	8.65399	9.1128	6.91083	7.64662	6.9947	6.49099	7.83406	6.93694	7.35382	7.0703	6.6291	7.69021	8.17269
LOC102654312	10.6697	10.1506	9.8557	9.87477	9.95195	9.7627	9.99028	9.76848	9.8322	10.0621	10.3362	10.3435	10.5805	10.6377	10.4084	10.3144	9.7732
LOC102654313	5.48575	5.33838	5.1093	4.99121	4.8743	5.05056	4.45591	4.9593	4.85621	4.72321	5.73365	4.5435	5.09816	5.65851	5.9285	5.93021	5.08757
LOC102654315	10.8967	6.05016	6.35991	6.22452	6.09289	6.01118	6.37986	5.97679	6.62677	5.30864	5.23727	5.15173	4.06634	8.00375	9.05997	5.69603	5.82798
LOC102654331	9.17936	8.25174	8.80802	8.44525	8.58862	8.76563	9.03257	8.54637	8.9118	7.51829	8.34172	8.01808	8.99461	8.55197	8.04675	8.67514	8.97119
LOC102654344	14.006	11.8781	12.1686	12.3288	12.3491	12.5468	12.2058	12.5519	9.53099	9.23853	11.4472	9.96099	10.6577	14.5382	14.0251	12.3877	12.339
LOC102654345	7.95787	7.45064	7.71233	7.40522	7.61258	7.11389	8.74906	7.98404	8.57854	8.36185	8.16965	8.53693	8.04385	7.76948	7.54463	8.03841	8.64466
LOC102654349	4.5267	7.67478	8.25661	8.73437	8.87033	8.369	5.24292	6.05261	4.85945	5.11739	6.15495	4.89593	5.84393	6.17057	5.26322	4.92007	5.79163
LOC102654353	10.3788	10.9402	10.3905	10.9041	11.0923	10.4501	10.8295	10.6969	15.1521	15.1922	15.1116	15.1991	15.3283	10.6307	10.8759	10.9292	10.6859
LOC102654355	6.25103	5.54007	5.99021	6.26011	5.96155	6.21722	7.69457	7.35618	13.8871	15.6087	13.5131	14.278	13.6725	7.45721	7.12189	7.55037	7.57003
LOC102654365	10.9193	10.2063	10.2841	9.99536	10.3814	10.2701	10.6845	10.4015	9.30125	10.1389	8.743	9.24671	8.76386	9.81026	10.4175	9.18839	10.6088
LOC102654366	3.45987	5.66269	4.70979	4.27656	4.82792	5.0497	3.96483	4.59268	3.45987	5.40963	5.45835	5.54718	5.42048	4.06888	4.54384	6.12781	4.37032
LOC102654368	6.35923	3.45987	3.45987	3.45987	3.45987	4.8203	3.45987	3.45987	3.45987	4.89357	5.78358	5.25283	5.4965	4.58838	3.45987	3.45987	3.45987
LOC102654369	11.3066	13.2842	13.3045	13.1206	12.7167	13.198	15.888	15.4134	11.4553	11.0047	14.506	12.0872	12.8037	12.5559	11.6843	15.2651	15.7133
LOC102654371	5.73296	5.06052	4.31621	5.16321	4.99532	4.91534	5.89453	5.66776	4.46702	4.66217	5.17484	3.95492	4.77983	6.34414	6.59385	6.20084	4.99071
LOC102654379	9.186	9.07246	9.3774	9.5945	9.35226	9.37773	10.0923	10.1234	9.40926	9.14272	9.11283	9.96379	9.12302	8.70334	8.5598	9.07026	10.3151
LOC102654380	5.48881	3.90821	3.45987	4.16968	3.83819	4.50993	9.66125	8.59169	3.45987	4.03928	5.35339	4.15627	4.77978	5.71605	5.35674	9.04486	8.23234
LOC102654384	5.88693	5.29531	5.14339	5.65503	5.6203	5.31658	7.6431	6.62659	5.37235	5.47467	6.02852	4.43625	6.38787	5.35576	4.71636	5.77807	7.71745
LOC102654393	5.25976	5.11985	5.23383	6.27056	3.99946	6.42632	3.45987	3.45987	3.45987	3.45987	3.97924	3.45987	3.45987	6.48254	4.82099	4.03181	3.45987
LOC102654395	9.41294	9.40755	9.45827	9.55557	9.60531	9.41294	8.8533	8.70784	8.84261	9.41434	9.86145	9.47057	9.5796	9.75875	9.9459	10.0258	8.70913
LOC102654398	4.78099	4.95248	5.18156	4.9912	5.57636	5.09236	5.9294	4.54289	4.85623	4.66197	6.18478	4.889	6.48702	5.106	4.86322	5.22885	6.13323
LOC102654405	15.2538	4.9528	5.66962	5.165	5.07487	4.91507	5.30031	4.88803	14.1085	11.6156	14.9736	14.2069	12.5053	10.2018	4.67624	5.81089	4.72897
LOC102654408	4.08119	3.45987	4.12782	3.87237	3.99414	3.45987	3.45987	3.80912	3.45987	3.87036	4.19317	3.45987	3.45987	3.8921	3.45987	3.7915	3.45987
LOC102654426	13.8952	14.621	14.0595	14.2713	13.9741	14.1278	13.6793	13.8259	14.2872	14.4873	15.0717	14.5997	15.0285	15.3522	14.7583	13.9857	13.7747
LOC102654427	7.61894	6.04292	6.30143	6.24163	5.40267	6.08942	5.41774	6.07143	13.0369	12.3879	12.3994	13.006	12.93	7.27537	5.26624	5.88832	6.17746
LOC102654435	3.77316	6.94046	6.73446	7.02066	6.72095	6.98052	6.11568	5.70517	3.45987	4.83559	6.73786	4.54409	5.61854	3.45987	3.45987	7.77945	5.605
LOC102654436	4.85018	9.01652	9.05833	9.9363	10.0206	9.46706	8.63405	8.52825	5.7374	6.41569	8.0239	7.07037	7.93567	7.7698	6.88434	9.26618	8.44353
LOC102654448	9.52052	11.763	11.8684	12.011	12.3028	12.172	11.0914	10.9444	8.18521	7.70885	9.99688	8.85937	9.91642	10.5441	9.61444	10.3156	11.4524
LOC102654452	5.91767	7.88528	8.03216	8.26308	7.67102	7.96832	5.40187	6.42069	4.85992	5.23607	5.64854	6.13591	5.79161	6.52768	6.76249	8.82819	6.74846
LOC102654461	4.64366	4.22971	4.65349	4.45318	4.29545	4.43436	4.84146	4.3062	3.45987	3.45987	3.98143	3.45987	4.64752	4.9555	5.16122	4.11876	4.43058
LOC102654465	10.3991	8.58618	9.0491	8.49847	8.74086	8.7154	10.886	10.4417	10.0538	9.25523	7.70882	8.1118	7.6806	8.53411	9.38666	9.59343	10.8189
LOC102654470	6.25698	7.296	6.71899	6.73909	6.08803	6.48224	5.29861	5.43549	6.25428	5.87337	5.88916	5.63668	5.79111	7.07164	5.77481	6.21206	5.60389
LOC102654481	4.00042	3.90957	3.45987	3.45987	3.45987	3.45987	3.45987	3.81017	3.45987	3.45987	4.96779	3.95349	3.45987	3.45987	3.45987	4.03369	3.81005
LOC102654482	5.60704	6.87891	6.75109	6.35114	6.10532	6.54862	6.58753	7.07179	6.73445	6.88182	6.64035	6.09645	6.85579	5.82995	5.56438	7.03819	6.94752
LOC102654488	8.45901	8.74874	9.10996	8.9303	8.99228	8.95887	10.0347	9.77863	11.1253	11.0587	8.67564	10.3174	8.77482	7.49818	8.02425	9.17236	9.85576
LOC102654495	4.90861	4.4474	5.53951	5.1168	5.27478	4.57002	6.65815	5.45597	5.87175	4.97979	4.36065	4.8972	5.72365	4.96767	4.12835	5.12891	6.63062
LOC102654496	7.39137	5.36745	5.27366	5.44162	5.15011	5.6986	4.30839	5.95837	6.39299	6.51022	7.74577	8.19123	7.45946	5.46312	5.17832	5.47879	4.61552
LOC102654510	9.38828	11.2735	11.4377	11.3818	11.166	11.6162	11.1901	10.9289	12.26	11.7907	11.0014	11.4975	11.4038	9.74903	9.51301	10.8302	10.7679
LOC102654517	13.3512	10.2696	9.76834	10.164	9.6927	9.45017	9.33649	9.24624	10.5966	10.222	9.99087	10.4195	10.2866	13.0698	13.208	9.83055	8.789
LOC102654520	5.75392	7.85822	6.94846	6.83254	6.73129	6.57899	5.78612	6.421	10.2745	10.2681	9.23513	11.8631	9.62002	5.42751	4.86305	6.90994	6.1301
LOC102654530	4.07397	5.01671	5.57711	5.46014	5.58256	5.32049	5.46332	4.79026	3.45987	3.45987	4.71448	3.45987	4.31786	3.89502	4.03991	4.63429	5.26857
LOC102654533	7.70359	8.46411	8.78945	8.83998	8.81384	9.10819	7.16635	7.19751	6.7125	7.82412	8.73115	8.08641	8.74427	7.93753	7.33684	8.93535	7.64272
LOC102654534	7.50036	5.41592	5.10394	4.83895	5.74954	5.05098	5.24258	4.77291	4.46856	3.87102	5.60376	4.15894	3.45987	6.73254	6.29498	5.29905	4.72716
LOC102654541	5.46043	6.29482	6.53051	6.83013	6.84369	6.84347	6.94915	6.88602	4.8528	5.44233	6.37735	6.02635	6.31404	5.74776	5.65608	6.46	7.03208
LOC102654542	7.17443	5.78428	6.15514	6.4818	7.11457	5.05094	5.8234	5.94679	6.63131	7.39171	5.88917	6.43181	6.97448	6.01989	6.84743	6.74603	7.00485
LOC102654555	9.22603	9.60308	9.80282	9.72076	9.73892	9.65285	9.96407	9.68134	10.0358	10.1941	9.27287	9.92583	9.20097	8.98149	8.95865	9.65522	9.71535
LOC102654567	6.04178	6.64662	6.65856	7.08213	6.90282	6.48158	7.31379	7.17573	7.75563	8.43536	7.36968	7.7023	7.45221	6.29111	6.36043	7.61337	7.55484
LOC102654576	3.90217	6.79111	7.0086	6.93441	7.18787	7.3239	7.54974	6.76154	3.45987	3.87057	3.45987	3.45987	3.45987	3.45987	3.45987	5.74429	6.87416
LOC102654579	10.4393	8.90835	8.59711	9.49204	8.81842	8.30593	6.52898	6.3017	8.48333	8.2094	8.01334	9.67946	8.22332	11.6633	10.3173	8.95004	6.33898
LOC102654580	5.9144	7.38611	7.39439	7.64662	7.62987	7.65985	6.81889	7.34151	5.15334	5.16758	6.71225	7.16387	7.45362	7.46284	6.80862	7.34583	7.46792
LOC102654585	6.43549	7.64512	8.19768	8.27349	8.39905	7.90642	8.03705	8.36306	7.60447	7.34412	8.16248	7.84448	8.46526	7.31804	6.88446	8.27771	8.3131
LOC102654592	14.6291	11.8825	11.7653	12.1355	11.9929	12.0111	11.4916	11.8239	12.7215	11.6146	12.5258	12.5143	12.6219	15.0612	14.2676	11.5461	11.6662
LOC102654594	11.5255	9.58123	9.08044	9.22963	9.29703	9.28128	9.23742	9.17436	8.81957	9.09315	10.1248	9.18511	9.87045	11.9777	11.5688	10.4972	8.9811
LOC102654597	3.77375	5.45534	4.00612	4.4538	4.7318	4.57909	4.32612	4.54328	4.85806	4.03929	4.19402	3.95501	4.3117	4.06899	4.2003	6.73883	4.3049
LOC102654608	8.25705	6.79405	6.64483	6.70432	6.65726	6.64323	6.05665	6.78899	5.56374	6.75622	7.60441	6.12385	7.12418	6.68023	4.96148	7.28889	6.71575
LOC102654609	5.16891	7.79766	8.65083	7.03726	7.2053	7.31078	4.91902	4.37281	5.14517	4.93797	6.18483	5.37405	4.89729	6.66287	5.72502	5.55071	4.98978
LOC102654610	9.04711	8.56118	8.46516	8.16699	7.6338	8.01682	9.62817	9.20685	9.90259	9.45986	8.87679	8.55191	8.34602	6.80274	7.1682	9.30007	9.94044
LOC102654621	7.02903	5.05914	4.70731	4.72614	5.20546	4.76048	3.96454	4.06281	3.45987	4.0391	4.6026	3.45987	3.45987	7.17363	6.66267	4.53674	4.63802
LOC102654626	11.3517	11.229	11.2971	11.2032	11.3928	11.4268	11.3484	11.4476	10.8317	10.8677	11.1769	10.8638	10.8502	10.9592	11.1027	11.5889	11.3952
LOC102654640	12.4514	10.9325	10.8768	10.7077	10.8331	10.8687	11.2425	10.9781	11.0397	10.8861	10.4168	10.6886	10.4647	11.8545	12.2615	11.5994	10.992
LOC102654641	7.8292	7.10517	6.85307	6.59496	6.63639	7.14228	6.79093	6.34045	5.7373	5.23608	4.96492	3.95655	4.78044	7.38711	7.79633	7.10167	7.35889
LOC102654652	6.02796	5.21772	5.04091	4.7942	5.04508	4.85625	8.04224	6.34438	8.16532	7.40688	7.13634	6.68409	7.23274	5.36217	4.95098	6.09825	7.07218
LOC102654653	11.9937	13.4248	13.6488	13.8429	13.8477	14.0625	13.9289	13.8268	12.7692	13.2604	13.5918	13.8896	13.7585	12.1345	11.6556	12.9393	14.0994
LOC102654660	7.92	4.73504	5.35385	5.28274	5.13357	4.94685	5.33979	4.95116	3.45987	4.33216	6.11972	4.00564	5.14887	8.21194	7.67854	5.22213	5.07379
LOC102654676	15.6241	8.98015	9.48198	8.81382	9.0186	9.34106	9.14136	8.99035	8.03612	8.23574	11.25	8.61496	9.21189	15.5766	14.8582	10.0285	9.753
LOC102654681	9.62464	10.8066	10.8735	10.9371	11.0174	10.7474	9.78247	9.82814	10.2819	10.6956	10.8524	10.8343	10.9418	10.8166	10.4376	9.67299	9.89605
LOC102654682	9.85396	7.4304	7.46531	7.44044	7.55892	6.97069	10.1009	9.13204	8.62498	7.97031	7.99938	7.66915	7.77289	8.51404	8.07913	8.86005	10.0405
LOC102654683	16.9239	6.56307	7.63118	5.62657	4.99339	5.17211	4.84187	4.4902	4.85912	4.36725	4.35435	4.31078	4.49622	15.4062	16.0707	4.53725	4.72757
LOC102654685	4.52401	3.45987	3.45987	4.53142	3.45987	3.45987	4.92125	4.92537	3.45987	4.36762	3.9821	3.9543	4.64863	4.50123	4.33285	5.25409	4.3715
LOC102654691	14.3697	14.5955	14.4183	14.5979	14.4629	14.4712	14.582	14.4257	15.1402	15.3916	15.7245	15.7344	15.9539	15.0959	14.532	14.6313	14.4717
LOC102654696	8.52302	10.6315	10.7159	10.3611	10.4268	11.1336	11.2472	11.0569	11.3088	8.89248	8.44184	8.9728	9.17765	8.65249	7.99741	9.82817	11.1135
LOC102654708	10.1979	7.57387	7.98409	8.05113	8.15491	7.93748	9.21247	9.17074	9.54528	9.35537	8.78014	9.33518	8.44801	9.19817	9.70339	8.94249	9.36345
LOC102654712	5.61184	5.75485	4.65292	5.16219	4.50761	5.28217	5.24299	5.05912	5.56779	5.19773	5.40753	6.07733	6.87999	5.90108	5.18822	6.38637	5.02294
LOC102654715	6.93399	11.1677	11.0432	10.5905	10.4513	10.9716	14.9638	14.5522	9.68332	9.35971	11.172	9.37946	8.11081	7.39621	7.46872	14.3727	14.6446
LOC102654726	4.71425	6.04241	5.81862	5.68342	6.20408	5.89618	5.08326	4.44929	6.55638	5.707	6.57903	7.24804	5.87676	4.32814	3.93893	5.41559	4.82964
LOC102654729	4.22248	6.52775	6.14703	7.19872	6.97122	6.72947	10.761	10.9425	5.57128	4.17061	6.7304	3.95516	4.50045	4.50644	4.39535	9.54181	11.5689
LOC102654736	7.79128	8.84618	9.02419	8.88234	8.714	9.03818	7.72783	7.79363	8.38897	8.32344	8.94663	8.77357	9.49458	8.44182	7.91467	8.65295	8.05866
LOC102654737	10.3526	8.60392	8.99611	8.46052	8.73626	8.54716	10.7517	10.4086	9.5883	9.11426	7.73868	8.24155	7.31678	8.08999	8.76783	9.81668	10.5429
LOC102654740	5.01927	5.05986	5.02831	4.98919	5.17344	5.00754	5.24305	4.81291	4.85919	4.27405	5.55747	4.31088	4.31193	6.26915	4.92957	6.63044	5.14592
LOC102654745	5.83907	5.14505	4.01882	3.88168	4.49024	4.60258	3.45987	3.45987	5.69517	4.52072	5.77931	5.02304	4.29504	6.48639	5.41313	4.90913	3.96341
LOC102654746	5.70409	7.19406	7.04402	6.72715	7.09336	7.06857	6.60057	6.72874	5.88442	5.89604	6.02852	6.42827	5.61957	6.23127	6.22687	6.62222	6.79283
LOC102654758	3.45987	4.76547	4.22908	4.66667	4.4459	4.26045	3.96508	4.37169	5.13983	4.03891	4.35396	4.30612	4.495	4.20345	3.93104	7.06546	4.37075
LOC102654763	5.87387	8.51314	8.92788	9.01792	8.95843	8.94075	7.73279	8.29983	8.28452	8.05823	9.65502	9.00852	9.47109	6.38839	5.99129	9.90883	8.25567
LOC102654766	7.25599	13.7669	13.5042	12.5998	11.944	13.3879	9.03154	8.85343	8.45518	8.48027	10.4075	8.94349	9.78552	7.81116	7.17997	8.98099	8.6293
LOC102654768	4.7495	5.11171	4.71008	5.70908	5.71268	4.86621	4.32633	5.0585	5.56497	4.5266	5.99499	5.09274	5.42176	6.04413	5.58259	5.36797	5.20391
LOC102654773	12.7405	11.632	11.4874	11.5126	11.311	11.7659	10.839	10.7581	11.345	10.9737	12.1793	11.849	12.61	12.8765	12.2215	10.7969	11.0695
LOC102654776	7.40912	11.1181	11.4561	11.5052	11.8929	11.7413	9.43215	9.51783	4.86587	4.27744	4.89082	4.16247	3.45987	8.77805	7.84134	8.72708	9.70574
LOC102654777	7.16671	9.52154	9.09855	9.94386	8.56234	8.8516	13.5293	13.0982	11.4323	13.5942	13.5438	13.6651	14.0812	8.68204	8.11042	10.4033	13.1917
LOC102654781	10.6028	3.45987	3.45987	3.45987	3.45987	3.45987	4.32905	3.45987	7.16929	4.59901	5.56164	6.58715	4.0674	5.36185	3.45987	3.45987	3.95408
LOC102654782	3.45987	3.45987	3.45987	3.45987	3.45987	3.45987	3.45987	3.45987	3.45987	3.45987	3.45987	3.45987	3.45987	3.45987	3.45987	3.79137	3.45987
LOC102654783	5.19601	4.06879	3.45987	3.45987	3.45987	3.45987	3.97764	4.04057	3.45987	3.45987	3.45987	3.45987	3.45987	4.46395	5.21371	3.93973	4.25223
LOC102654791	12.6281	11.9699	11.9876	12.0512	12.0884	11.9718	11.7911	11.7435	11.7902	12.0357	11.8246	11.8323	12.1062	12.9476	12.8817	12.0051	11.6495
LOC102654795	8.06724	7.92628	8.23565	7.8364	7.4801	8.0224	7.90648	7.46403	7.65518	7.20954	9.61425	7.6767	8.20981	9.71256	8.1584	10.2137	7.25653
LOC102654799	4.08346	4.34688	3.45987	3.45987	4.21123	3.45987	3.45987	4.06314	5.56552	4.27435	4.70681	4.15585	4.06671	4.72235	4.26975	5.27788	4.68566
LOC102654800	7.20706	8.98424	7.94942	6.63964	8.80613	7.83952	6.81981	6.39044	6.23186	5.8002	6.45232	6.31172	10.4282	6.18314	7.59492	5.8615	9.93755
LOC102654804	4.98208	4.89534	4.6595	5.20656	4.51503	5.24572	4.17174	4.81113	8.63872	7.64539	8.18415	7.82995	7.95432	5.97845	5.60153	8.50744	5.28693
LOC102654839	5.09757	5.94818	6.32418	6.79798	6.88006	6.78878	7.58093	7.6133	7.56576	6.617	7.78718	6.67999	8.14194	7.0917	7.11302	6.33368	7.10314
LOC102654841	4.00186	6.11773	5.27744	5.53968	4.82485	5.92809	5.74868	6.22865	3.45987	4.72307	4.70562	3.45987	4.06642	4.06851	3.93101	5.45151	5.66227
LOC102654858	9.46861	8.70974	8.49934	8.79492	8.62773	8.57409	8.36361	8.40558	8.65126	8.89223	9.88161	9.34314	9.71367	10.28	9.90294	8.28815	8.31547
LOC102654860	8.75552	7.77307	7.50572	8.28293	8.14302	8.39538	8.04216	8.30656	6.47871	6.24833	7.27777	6.31392	3.45987	10.9212	10.2516	8.43696	8.68017
LOC102654867	7.48288	6.44044	6.55031	6.64722	7.34304	7.12452	5.99138	5.12124	7.05893	6.7205	8.08716	6.87656	8.02685	9.08251	9.16762	6.25656	5.62249
LOC102654871	8.7759	9.55444	9.58878	9.50202	9.69544	9.6005	9.47394	9.56738	8.82026	9.39842	9.08845	9.2123	9.08514	8.45551	9.17527	9.04737	9.26666
LOC102654874	3.45987	3.90793	4.00573	4.04091	5.03228	4.64328	4.45497	3.95338	6.25335	6.28532	5.73323	6.81587	7.69331	3.89198	4.20011	6.35513	4.4308
LOC102654878	3.77324	4.7643	4.2277	5.51029	3.83792	4.81377	4.66707	4.68592	3.45987	3.87057	3.45987	3.45987	3.45987	3.89191	3.79362	3.45987	5.02264
LOC102654889	8.25057	9.11204	9.17909	9.24699	9.17962	9.14409	8.44435	8.53311	8.31449	8.48807	9.51613	8.76439	9.28193	9.06281	8.43098	8.12801	8.37804
LOC102654890	10.4952	9.43327	9.752	9.40643	9.56857	9.50479	10.3042	9.98919	10.1477	9.31274	8.15052	8.49499	8.28591	9.12348	9.63013	9.95236	10.4124
LOC102654894	6.55729	9.46225	8.24147	8.70963	8.30532	8.44671	7.91097	7.86381	5.88599	6.75695	8.32869	7.67362	8.15155	7.47926	6.84742	9.46929	7.37637
LOC102654897	5.91116	4.09147	3.84756	4.45417	4.9567	4.15575	4.4556	3.80967	5.37134	4.2739	4.88535	4.3083	5.61906	6.4654	5.74196	4.53771	3.80905
LOC102654905	4.77789	5.06253	4.99439	4.84268	4.92038	5.00695	5.5464	4.95853	5.36738	4.59646	4.70608	4.30419	4.77872	5.19674	5.37914	4.82099	5.08857
LOC102654906	6.26113	4.70007	4.40525	4.60701	4.45708	4.25999	6.17956	5.58224	4.84575	5.1151	3.45987	4.14305	3.45987	5.20178	5.13567	5.23212	6.06981
LOC102654911	8.32879	10.0348	10.1327	10.2622	10.3011	10.4089	10.0986	9.88431	9.60311	8.46127	8.44786	8.82798	8.75417	8.829	8.75431	9.53297	9.69504
LOC102654919	11.4359	10.8423	10.9609	10.591	10.8114	10.6304	11.6434	11.6112	11.3583	11.1981	10.5205	11.0959	10.0434	10.9068	11.3262	11.0845	11.6437
LOC102654920	5.43925	5.06956	5.42547	5.49425	5.6962	5.17067	6.65217	5.98562	5.71322	6.23097	6.65632	6.02176	6.07206	5.89004	5.54466	5.92169	6.43781
LOC102654925	8.43547	5.25235	5.61833	5.70915	5.69074	5.05068	6.87985	6.41943	6.78328	6.19797	6.02851	5.67116	5.49092	6.34476	7.2381	6.81696	7.0428
LOC102654930	7.01837	9.21421	8.869	9.70946	9.7806	8.25167	8.70044	8.91252	9.52621	6.19586	9.71486	9.4379	7.59027	9.24356	9.01511	10.0327	7.38976
LOC102654936	6.6637	9.72487	8.20322	7.60866	8.11337	7.8626	5.50163	5.45614	13.1384	8.98834	8.54091	6.24385	10.2046	7.32317	6.47251	9.55241	6.87972
LOC102654949	6.02907	10.5794	10.2896	10.2612	9.89951	10.5915	15.0927	14.8543	8.16599	9.22725	11.1262	8.57957	8.56762	7.70691	7.08253	13.8418	14.2565
LOC102654952	10.2583	10.7975	10.9581	10.8878	11.0159	10.9924	11.2446	11.1723	11.1112	10.8973	9.73403	10.539	10.007	9.75954	10.0586	10.9707	11.0943
LOC102654955	12.2464	12.1848	11.9185	12.1368	11.8449	12.0234	14.2108	13.4416	12.3542	12.2297	12.023	12.1248	12.0147	12.0176	12.0281	12.7228	13.4945
LOC102654959	12.8348	11.2442	11.5525	11.5684	11.7603	11.7987	10.3186	9.48359	10.0422	9.00578	8.63928	8.04158	8.94939	12.8789	12.2704	9.59662	10.532
LOC102654964	7.34431	9.86733	10.028	9.95432	10.3987	10.1272	9.48188	10.2498	11.7876	12.1774	13.3521	13.0912	13.4188	7.99081	7.29315	9.56675	10.0703
LOC102654965	11.1088	12.0906	12.3148	12.5674	12.1108	12.5073	11.1492	11.1926	10.2428	9.84134	11.1126	11.0575	11.0739	11.3359	10.5495	11.2057	11.1353
LOC102654968	4.64605	7.10568	6.97897	7.80155	7.47108	7.34971	7.94337	6.22952	5.56802	4.36736	7.14946	5.46722	4.49638	3.89201	4.49618	10.8035	5.75605
LOC102654970	5.47282	13.5051	13.4878	13.6544	13.5334	13.701	12.9274	12.9971	6.63301	6.61432	8.28696	5.63927	5.99203	6.93468	6.53529	12.4442	12.5634
LOC102654975	10.3996	12.208	12.0395	11.8896	12.3471	12.1552	10.9286	11.4883	11.4158	10.5688	12.0652	11.6244	12.458	10.6254	9.79667	10.8174	11.172
LOC102654986	4.15015	5.06433	4.76976	4.99507	4.51794	4.96144	4.99549	4.23344	5.72381	4.93677	4.70597	4.42511	5.48816	4.5029	5.37927	4.98542	4.73095
LOC102654987	13.4529	13.5235	13.3116	13.3042	13.1915	13.2636	13.4887	13.3493	13.584	13.8257	13.0517	13.4825	13.0605	13.4102	13.6717	13.2609	13.2155
LOC102654993	9.70237	6.72009	7.12915	7.47496	6.76799	7.20324	6.6803	6.4959	6.45425	5.27291	6.06124	6.01553	5.49146	9.81147	8.93086	6.3452	6.49042
LOC102654994	8.05981	11.5453	11.7662	11.8698	12.0661	11.7484	11.2319	11.8423	10.145	11.0508	11.8916	10.7426	10.7232	9.0042	8.85142	11.7387	12.2191
LOC102655008	10.4236	8.33191	8.93167	8.77668	8.78866	8.9969	9.20333	8.81745	9.85008	9.40254	10.1946	9.69078	9.69341	10.6011	10.5162	9.41105	9.25354
LOC102655009	3.90275	5.92235	5.68748	4.78447	4.82584	4.96155	4.45473	4.54273	3.45987	4.45009	3.45987	3.45987	4.31127	4.95547	4.49552	6.17577	4.15261
LOC102655030	10.4119	10.5323	10.8657	10.6554	11.0051	10.6751	11.9854	12.0456	11.4508	12.416	12.0564	12.1048	11.9002	9.44609	9.96543	12.859	12.1648
LOC102655031	4.51647	4.69615	5.25437	5.08266	4.87952	4.25977	4.17128	4.43102	5.13459	3.87031	4.35341	3.45987	4.6455	6.2918	5.9268	4.70903	5.05705
LOC102655034	9.82231	10.3277	10.3159	10.2034	10.2942	10.27	9.34188	9.34229	9.71733	9.58371	10.2748	9.87383	10.6867	11.0125	10.2832	9.57625	9.46585
LOC102655047	7.57194	8.25944	8.46638	8.8425	8.74519	8.66026	8.6939	8.93072	6.7849	7.96564	8.71121	8.61522	9.30359	7.81073	7.0366	9.00718	9.30884
LOC102655050	8.7422	8.15408	8.40131	8.07396	8.00853	8.15617	10.4654	9.88495	7.51956	7.76521	6.94157	7.16164	7.63778	8.59545	7.95327	8.06693	10.442
LOC102655054	9.38218	9.13433	8.97317	9.63625	9.73867	9.07819	9.02992	9.30702	10.842	11.3639	11.5368	11.7504	12.0613	7.93799	7.39414	7.14452	8.97978
LOC102655057	3.45987	5.20721	5.21781	5.35069	5.18155	5.81428	4.32615	4.59097	3.45987	4.36553	3.45987	4.1508	3.45987	4.78537	4.19938	7.91395	3.95241
LOC102655058	6.41346	5.49018	6.15509	5.1074	6.23816	6.7981	6.13918	6.15724	8.96987	9.19431	8.44603	9.11051	10.1534	5.18537	5.96595	6.48829	6.25327
LOC102655072	11.2016	12.0627	12.4194	12.5454	12.9791	12.6231	11.24	11.1767	12.0399	11.8324	13.1472	12.6572	14.2171	10.2763	9.40527	10.6526	11.625
LOC102655073	16.0578	7.24807	7.90857	6.32342	6.1999	6.1246	7.6128	7.3125	7.91185	6.96733	9.18528	7.99731	7.90347	16.6718	15.8756	8.17797	7.81435
LOC102655078	6.64956	5.69842	4.23241	4.17153	4.45127	4.15504	4.45697	4.72809	3.45987	4.98367	5.3523	4.42527	4.89378	6.31225	6.14211	4.88953	4.43291
LOC102655090	10.2274	12.2204	12.2281	12.6693	12.5074	12.3164	12.0991	12.3631	13.388	13.1898	13.4682	13.8371	14.0599	11.3372	10.7502	12.7846	12.4029
LOC102655092	4.33716	5.52756	5.63923	6.05098	6.03643	5.86347	5.243	4.88904	6.35898	5.03113	6.0932	5.63805	6.12222	4.7844	4.44491	5.53181	5.11633
LOC102655097	7.94914	5.00804	5.24911	5.16418	6.09341	4.86614	8.11162	7.20859	5.14135	6.04505	5.60377	5.31507	5.7354	6.48236	6.39175	6.60577	7.87856
LOC102655100	11.0825	15.547	15.8038	15.9232	15.6068	16.0233	17.6815	17.8314	15.4862	14.9863	15.9259	15.5635	16.2582	11.6605	11.0249	17.3959	17.8232
LOC102655102	4.57052	6.51081	6.47401	6.28967	6.67691	6.19897	6.44713	5.94753	5.73903	6.40039	6.8156	6.73897	8.49106	5.46228	4.59031	6.37508	6.37876
LOC102655107	7.13677	4.23133	5.03524	4.60264	4.68628	5.09208	6.56215	5.77724	6.35	4.88749	4.60306	3.95178	4.3109	5.66008	5.9855	5.57223	6.14841
LOC102655111	6.65811	6.63236	6.26224	5.88404	6.05001	6.3149	7.75131	7.28122	7.37081	6.84943	5.45938	5.40528	5.78875	5.28043	6.10528	7.15405	7.6198
LOC102655112	10.7913	10.5273	10.3921	10.3094	10.4603	10.6271	10.6486	10.5338	9.08262	9.03528	9.6292	8.70945	8.49776	10.4958	10.8335	10.821	10.8461
LOC102655120	8.77817	11.7676	11.3403	11.4389	11.5704	11.8542	10.365	10.4827	11.2115	10.2662	10.9622	10.2534	11.3483	9.58595	9.78329	10.382	10.4954
LOC102655124	8.9477	9.65419	9.45384	9.48824	9.64191	9.53079	8.90571	8.75275	8.06197	9.26539	10.5669	9.84242	10.5051	9.6956	9.00934	8.78046	9.1221
LOC102655126	6.70225	5.3372	6.19017	5.56849	6.11909	5.99819	7.32919	6.89511	7.30713	6.88782	6.56515	6.81512	6.84855	5.96709	6.30357	6.42771	7.40369
LOC102655127	7.4271	5.6943	6.14006	6.37483	6.44994	5.31666	7.90347	7.64103	6.25392	5.98344	6.29821	5.51015	6.24233	6.1507	6.36019	7.07127	8.04561
LOC102655130	5.61543	9.87465	10.0065	10.2584	9.95328	10.2816	8.64195	8.62925	6.94127	5.6402	6.29111	6.13741	6.62414	6.13569	6.19005	8.68782	8.53431
LOC102655131	6.12181	3.45987	3.45987	3.45987	3.99217	4.35303	4.45506	3.45987	3.45987	4.0395	3.98187	3.95642	4.64892	6.71969	5.05198	4.32641	3.45987
LOC102655134	3.77237	4.53843	4.76541	4.72951	4.1138	4.76052	4.17144	3.95301	5.5611	5.44262	6.37755	5.02297	6.24019	4.904	3.79394	8.18764	3.80937
LOC102655138	6.03198	6.51496	6.8414	6.05412	6.55485	6.64318	5.75123	5.84771	5.36991	5.3775	5.92534	4.5434	5.34811	5.62831	6.20348	7.09154	5.28528
LOC102655139	6.00235	6.31014	7.03468	5.44845	5.1405	7.00112	7.18108	7.21599	5.73535	6.81613	6.52386	6.45125	6.80442	5.9504	5.13552	6.48567	6.21107
LOC102655141	9.10582	8.98962	9.30606	9.05806	9.0125	9.19363	10.0768	9.5615	9.72607	9.42277	8.58003	9.12325	8.76202	8.18779	8.87925	9.15444	10.1361
LOC102655147	6.51309	9.48716	9.56317	9.54113	9.86252	10.2425	5.71119	5.99274	5.73503	4.98535	6.85272	5.55295	5.42224	6.98337	7.2323	6.34521	6.66843
LOC102655148	8.10844	10.5767	10.7496	10.9453	10.7942	10.8042	10.8791	11.2965	9.79829	9.44808	9.17097	10.5155	9.66261	8.82033	8.19437	10.2762	10.7253
LOC102655153	5.70476	5.89663	5.98048	5.4484	7.72744	4.50998	4.56744	4.23484	7.27982	6.30273	8.27538	6.63643	6.24238	6.28841	5.48476	5.15169	4.06148
LOC102655156	6.13804	8.36174	8.22204	8.28444	8.19051	8.34456	7.67628	7.08001	4.85339	6.16056	6.67709	6.38761	6.31438	6.25482	6.48222	6.39985	7.81624
[truncated: 8,053 more rows]

## Sheet: TableS1g_jasper_gene_counts
Supp. Table S1: Output files for homology-based BLAST searches, OrthoFinder-based analysise, and transcript abundances for honeybee tissues
[truncated: 9,990 more rows]
[truncated: 1 more columns]

[truncated: 6 more sheets: TableS1h_insect_genome_transcri, TableS1i_interproscan, TableS1j_gonad_counts, TableS1k_gonad_deseq2, TableS1l_brain_counts, TableS1m_brain_deseq2]
